# Supplementary material for: The Ubp3/Bre5 deubiquitylation complex modulates COPII vesicle formation
Source: Traffic. 2020 Oct 20;21(11):702–11. doi: 10.1111/tra.12766 (PMC7711842; doi:10.1111/tra.12766)
Supplement: Supplementary file 2 — Table S1 [file TRA-21-702-s002.xlsx]

## Sheet: All data
	Gene Name	Position	Instensity 1	Instensity 2	Average	Inverted values		colony size		Norm Kar2 norm	Norm colony size	Log2 norm Kar2 norm	Log2 Norm colony size
WT		1	136.193	137.009	136.601	0.0073206	7.3206	286	Plate1	0.632334	1.0916	-0.661241	0.126448
YDR007W (trp1)	TRP1	231	88.4692	84.2856	86.3774	0.0115771	11.5771	262	Plate 11	1	1	0	0
YLR025W	SNF7	146	134.608	136.183	135.395	0.00738579	7.38579	83	Plate1	0.637965	0.316794	-0.648451	-1.65838
YAL010C	MDM10	161	124.104	124.528	124.316	0.00804402	8.04402	100	Plate1	0.694822	0.381679	-0.525285	-1.38957
YLR074C	BUD20	250	127.624	128.868	128.246	0.00779753	7.79753	127	Plate1	0.67353	0.484733	-0.570186	-1.04474
YLL039C	UBI4	359	104.599	106.014	105.306	0.0094961	9.4961	129	Plate1	0.820248	0.492366	-0.285868	-1.0222
YMR143W	RPS16A	46	128.748	128.608	128.678	0.00777135	7.77135	137	Plate1	0.671269	0.522901	-0.575036	-0.935391
YAL013W	DEP1	157	118.482	120.895	119.688	0.00835504	8.35504	142	Plate1	0.721686	0.541985	-0.470556	-0.883676
YLR048W	RPS0B	162	120.223	121.122	120.672	0.00828691	8.28691	143	Plate1	0.715801	0.545802	-0.482369	-0.873552
YLL033W	IRC19	355	111.18	113.055	112.117	0.00891922	8.91922	144	Plate1	0.770419	0.549618	-0.376286	-0.863498
YMR021C	MAC1	333	105.922	107.421	106.672	0.00937456	9.37456	146	Plate1	0.80975	0.557252	-0.304451	-0.843598
YML024W	RPS17A	189	121.508	122.333	121.92	0.00820208	8.20208	147	Plate1	0.708474	0.561069	-0.497213	-0.833751
YLR061W	RPL22A	204	136.359	136.782	136.57	0.00732224	7.32224	149	Plate1	0.632476	0.568702	-0.660917	-0.814254
YMR223W	UBP8	314	115.252	120.85	118.051	0.00847093	8.47093	150	Plate1	0.731696	0.572519	-0.450683	-0.804604
YLR068W	FYV7	216	126.482	126.781	126.631	0.00789694	7.89694	151	Plate1	0.682117	0.576336	-0.551908	-0.795018
YLL002W	RTT109	263	116.776	117.492	117.134	0.00853726	8.53726	151	Plate1	0.737426	0.576336	-0.43943	-0.795018
YLR062C	BUD28	206	133.214	133.833	133.523	0.00748934	7.48934	155	Plate1	0.646909	0.591603	-0.628364	-0.757299
YMR035W	IMP2	26	114.944	119.196	117.07	0.00854188	8.54188	156	Plate1	0.737826	0.59542	-0.438648	-0.748021
YLR113W	HOG1	356	102.515	105.051	103.783	0.00963547	9.63547	157	Plate1	0.832286	0.599237	-0.264848	-0.738802
YLL038C	ENT4	357	108.373	109.958	109.166	0.0091604	9.1604	157	Plate1	0.791252	0.599237	-0.337792	-0.738802
YML089C	YML089C	41	130.881	131.724	131.303	0.00761598	7.61598	158	Plate1	0.657849	0.603053	-0.604172	-0.729642
YLL019C	KNS1	309	92.0857	93.9244	93.005	0.0107521	10.7521	158	Plate1	0.928739	0.603053	-0.106655	-0.729642
YLR123C	YLR123C	35	140.644	140.519	140.582	0.00711331	7.11331	159	Plate1	0.614429	0.60687	-0.702681	-0.72054
YLR079W	SIC1	254	113.19	115.837	114.514	0.00873259	8.73259	162	Plate1	0.754298	0.618321	-0.406793	-0.693573
YLL006W	MMM1	291	100.565	107.018	103.792	0.0096347	9.6347	162	Plate1	0.83222	0.618321	-0.264963	-0.693573
YLR096W	KIN2	308	94.0768	97.047	95.5619	0.0104644	10.4644	162	Plate1	0.903889	0.618321	-0.145782	-0.693573
YML013C-A		229	118.851	121.301	120.076	0.00832804	8.32804	164	Plate1	0.719355	0.625954	-0.475225	-0.675871
YML087C	AIM33	45	127.401	127.37	127.386	0.00785017	7.85017	165	Plate1	0.678077	0.629771	-0.560479	-0.667101
YML086C	ALO1	47	128.04	128.18	128.11	0.00780581	7.80581	165	Plate1	0.674245	0.629771	-0.568654	-0.667101
YML083C	YML083C	75	133.06	133.599	133.329	0.00750023	7.50023	166	Plate1	0.64785	0.633588	-0.626268	-0.658384
YAL021C	CCR4	119	122.009	122.718	122.364	0.00817237	8.17237	167	Plate1	0.705908	0.637405	-0.502448	-0.649719
YLR021W	IRC25	116	97.0138	99.4884	98.2511	0.010178	10.178	170	Plate1	0.879149	0.648855	-0.18582	-0.624032
YLL017W	YLL017W	307	99.3837	101.954	100.669	0.00993355	9.93355	170	Plate1	0.858034	0.648855	-0.220893	-0.624032
YMR020W	FMS1	331	97.3682	100.357	98.8626	0.0101151	10.1151	170	Plate1	0.873712	0.648855	-0.194771	-0.624032
YMR041C	ARA2	36	116.274	119.324	117.799	0.00848904	8.48904	172	Plate1	0.733261	0.656489	-0.447602	-0.607158
YLR095C	IOC2	306	95.3372	98.1665	96.7518	0.0103357	10.3357	172	Plate1	0.892773	0.656489	-0.163635	-0.607158
YML014W	TRM9	225	92.2266	99.7911	96.0089	0.0104157	10.4157	173	Plate1	0.899681	0.660305	-0.152514	-0.598795
YLR091W	GEP5	298	130.687	131.778	131.232	0.00762008	7.62008	173	Plate1	0.658202	0.660305	-0.603397	-0.598795
YLR112W	YLR112W	354	103.441	105.38	104.411	0.00957757	9.57757	173	Plate1	0.827286	0.660305	-0.273542	-0.598795
YMR044W	IOC4	40	99.849	101.785	100.817	0.00991894	9.91894	174	Plate1	0.856772	0.664122	-0.223017	-0.59048
YMR234W	RNH1	332	99.5855	101.785	100.685	0.00993194	9.93194	174	Plate1	0.857895	0.664122	-0.221126	-0.59048
YLR099C	ICT1	338	107.023	114.056	110.539	0.00904655	9.04655	174	Plate1	0.781417	0.664122	-0.355835	-0.59048
YLR124W	YLR124W	37	111.405	114.521	112.963	0.00885244	8.85244	175	Plate1	0.764651	0.667939	-0.387127	-0.582212
YML088W	UFO1	43	120.885	121.594	121.239	0.00824815	8.24815	175	Plate1	0.712454	0.667939	-0.489132	-0.582212
YML081W	TDA9	79	120.429	123.469	121.949	0.00820016	8.20016	175	Plate1	0.708309	0.667939	-0.49755	-0.582212
YML078W	CPR3	85	133.238	133.572	133.405	0.00749598	7.49598	175	Plate1	0.647483	0.667939	-0.627085	-0.582212
YAL044C	GCV3	61	115.563	117.327	116.445	0.00858773	8.58773	176	Plate1	0.741786	0.671756	-0.430925	-0.573991
YLR067C	PET309	214	102.538	103.805	103.171	0.00969261	9.69261	176	Plate1	0.837222	0.671756	-0.256318	-0.573991
YLR114C	AVL9	358	107.671	109.054	108.363	0.00922826	9.22826	176	Plate1	0.797113	0.671756	-0.327144	-0.573991
YAL048C	GEM1	55	109.281	113.843	111.562	0.00896365	8.96365	177	Plate1	0.774257	0.675573	-0.369116	-0.565817
YAL039C	CYC3	69	101.099	101.452	101.275	0.00987407	9.87407	177	Plate1	0.852896	0.675573	-0.229558	-0.565817
YLR069C	MEF1	242	114.619	120.651	117.635	0.00850085	8.50085	177	Plate1	0.734281	0.675573	-0.445596	-0.565817
YLL040C	VPS13	2	133.305	134.833	134.069	0.00745883	7.45883	178	Plate1	0.644274	0.679389	-0.634254	-0.55769
YML063W	RPS1B	87	129.267	129.759	129.513	0.00772126	7.72126	178	Plate1	0.666942	0.679389	-0.584366	-0.55769
YLL001W	DNM1	261	93.7305	95.6635	94.697	0.01056	10.56	178	Plate1	0.912145	0.679389	-0.132666	-0.55769
YMR221C	FMP42	286	101.315	102.882	102.099	0.00979445	9.79445	178	Plate1	0.846019	0.679389	-0.241238	-0.55769
YMR224C	MRE11	316	123.202	125.858	124.53	0.0080302	8.0302	178	Plate1	0.693628	0.679389	-0.527767	-0.55769
YLL063C	AYT1	64	105.629	107.719	106.674	0.00937438	9.37438	180	Plate1	0.809734	0.687023	-0.30448	-0.54157
YML079W	YML079W	83	129.405	129.603	129.504	0.00772176	7.72176	180	Plate1	0.666985	0.687023	-0.584273	-0.54157
YML061C	PIF1	91	120.749	121.478	121.113	0.00825673	8.25673	180	Plate1	0.713195	0.687023	-0.487632	-0.54157
YMR237W	BCH1	334	102.99	104.623	103.806	0.00963332	9.63332	180	Plate1	0.832101	0.687023	-0.26517	-0.54157
YLL062C	MHT1	62	106.182	109.015	107.598	0.00929383	9.29383	181	Plate1	0.802777	0.69084	-0.316929	-0.533577
YMR202W	ERG2	266	92.3298	101.688	97.0091	0.0103083	10.3083	181	Plate1	0.890405	0.69084	-0.167467	-0.533577
YML082W	YML082W	77	132.216	132.763	132.49	0.00754776	7.54776	182	Plate1	0.651956	0.694656	-0.617154	-0.525628
YAL022C	FUN26	117	86.5865	88.3394	87.4629	0.0114334	11.4334	182	Plate1	0.987589	0.694656	-0.0180179	-0.525628
YMR007W	YMR007W	283	96.6099	98.4914	97.5506	0.0102511	10.2511	182	Plate1	0.885462	0.694656	-0.175497	-0.525628
YLL032C	YLL032C	353	105.582	107.993	106.787	0.0093644	9.3644	182	Plate1	0.808872	0.694656	-0.306016	-0.525628
YAL045C	YAL045C	59	132.919	133.892	133.406	0.00749593	7.49593	183	Plate1	0.647479	0.698473	-0.627094	-0.517723
YMR219W	ESC1	284	96.9714	99.1941	98.0828	0.0101955	10.1955	183	Plate1	0.880658	0.698473	-0.183346	-0.517723
YMR039C	SUB1	30	115.609	119.133	117.371	0.00851998	8.51998	184	Plate1	0.735934	0.70229	-0.442353	-0.509861
YML026C	RPS18B	187	104.862	106.513	105.688	0.00946185	9.46185	184	Plate1	0.81729	0.70229	-0.29108	-0.509861
YMR199W	CLN1	238	101.806	103.112	102.459	0.00975997	9.75997	184	Plate1	0.843041	0.70229	-0.246326	-0.509861
YMR008C	PLB1	285	90.181	92.6601	91.4206	0.0109385	10.9385	184	Plate1	0.944835	0.70229	-0.081865	-0.509861
YAL051W	OAF1	51	110.392	115.025	112.708	0.00887245	8.87245	185	Plate1	0.766379	0.706107	-0.383871	-0.502042
YLR003C	CMS1	68	79.1547	81.9943	80.5745	0.0124109	12.4109	185	Plate1	1.07202	0.706107	0.10033	-0.502042
YLR004C	THI73	70	114.761	114.584	114.673	0.00872048	8.72048	185	Plate1	0.753253	0.706107	-0.408794	-0.502042
YMR157C	AIM36	94	116.474	116.804	116.639	0.00857346	8.57346	185	Plate1	0.740553	0.706107	-0.433325	-0.502042
YLR015W	BRE2	104	94.1411	100.836	97.4885	0.0102576	10.2576	185	Plate1	0.886026	0.706107	-0.174579	-0.502042
YML007W	YAP1	239	104.636	105.529	105.082	0.00951635	9.51635	185	Plate1	0.821998	0.706107	-0.282794	-0.502042
YMR228W	MTF1	322	113.518	117.287	115.403	0.00866531	8.66531	185	Plate1	0.748487	0.706107	-0.417951	-0.502042
YMR233W	TRI1	330	93.7818	96.8431	95.3124	0.0104918	10.4918	185	Plate1	0.906255	0.706107	-0.142011	-0.502042
YMR141C	YMR141C	44	78.1143	80.6983	79.4063	0.0125935	12.5935	186	Plate1	1.08779	0.709924	0.121401	-0.494264
YMR016C	SOK2	323	100.796	105.761	103.279	0.00968255	9.68255	186	Plate1	0.836353	0.709924	-0.257815	-0.494264
YLR125W	YLR125W	39	107.129	109.446	108.287	0.00923468	9.23468	187	Plate1	0.797668	0.71374	-0.32614	-0.486529
YLL060C	GTT2	58	96.2796	101.441	98.8605	0.0101153	10.1153	187	Plate1	0.87373	0.71374	-0.19474	-0.486529
YML080W	DUS1	81	113.724	115.769	114.746	0.00871489	8.71489	187	Plate1	0.752769	0.71374	-0.40972	-0.486529
YMR216C	SKY1	282	99.5951	101.77	100.682	0.00993222	9.93222	187	Plate1	0.85792	0.71374	-0.221086	-0.486529
YLR085C	ARP6	290	99.3756	107.289	103.333	0.0096775	9.6775	187	Plate1	0.835917	0.71374	-0.258569	-0.486529
YLL043W	FPS1	10	109.985	113.626	111.805	0.00894411	8.94411	188	Plate1	0.772569	0.717557	-0.372264	-0.478834
YLL061W	MMP1	60	105.563	109.763	107.663	0.00928824	9.28824	188	Plate1	0.802294	0.717557	-0.317798	-0.478834
YLR111W	YLR111W	352	98.6739	101.873	100.273	0.00997275	9.97275	188	Plate1	0.86142	0.717557	-0.215211	-0.478834
YLR122C	YLR122C	33	96.5163	101.823	99.1695	0.0100837	10.0837	189	Plate1	0.871008	0.721374	-0.199242	-0.471181
YMR150C	IMP1	82	95.93	101.627	98.7786	0.0101237	10.1237	189	Plate1	0.874455	0.721374	-0.193544	-0.471181
YAR015W	ADE1	205	117.813	120.578	119.196	0.00838956	8.38956	189	Plate1	0.724668	0.721374	-0.464608	-0.471181
YLL016W	SDC25	305	107.626	109.593	108.609	0.00920731	9.20731	189	Plate1	0.795303	0.721374	-0.330423	-0.471181
YAL055W	PEX22	23	106.308	106.901	106.604	0.00938047	9.38047	190	Plate1	0.810261	0.725191	-0.303542	-0.463567
YMR040W	YET2	34	108.329	111.678	110.004	0.0090906	9.0906	190	Plate1	0.785223	0.725191	-0.348826	-0.463567
YAL023C	PMT2	115	85.1968	88.3347	86.7658	0.0115253	11.5253	190	Plate1	0.995524	0.725191	-0.00647213	-0.463567
YMR179W	SPT21	178	108.994	112.86	110.927	0.00901496	9.01496	190	Plate1	0.778689	0.725191	-0.360881	-0.463567
YMR022W	UBC7	335	100.795	102.103	101.449	0.00985714	9.85714	191	Plate1	0.851434	0.729008	-0.232033	-0.455994
YAL042W	ERV46	63	110.803	113.357	112.08	0.00892222	8.92222	192	Plate1	0.770678	0.732824	-0.375799	-0.448461
YLR094C	GIS3	304	113.998	115.833	114.916	0.00870203	8.70203	192	Plate1	0.751658	0.732824	-0.411851	-0.448461
YAL046C	BOL3	57	92.9431	98.8335	95.8883	0.0104288	10.4288	193	Plate1	0.900813	0.736641	-0.150701	-0.440966
YML001W	YPT7	275	126.12	128.411	127.266	0.00785758	7.85758	193	Plate1	0.678717	0.736641	-0.559117	-0.440966
YMR198W	CIK1	236	95.5919	98.6071	97.0995	0.0102987	10.2987	195	Plate1	0.889576	0.744275	-0.16881	-0.426093
YLL005C	SPO75	289	113.278	118.37	115.824	0.00863376	8.63376	195	Plate1	0.745762	0.744275	-0.423213	-0.426093
YMR010W	ANY1	313	102.542	109.935	106.239	0.00941278	9.41278	195	Plate1	0.813051	0.744275	-0.298582	-0.426093
YAL043C-a		65	89.4239	93.1943	91.3091	0.0109518	10.9518	196	Plate1	0.945989	0.748092	-0.0801051	-0.418713
YML048W	GSF2	141	77.4355	80.4645	78.95	0.0126662	12.6662	196	Plate1	1.09408	0.748092	0.129714	-0.418713
YML048W-A		143	99.6988	100.664	100.181	0.0099819	9.9819	196	Plate1	0.862211	0.748092	-0.213887	-0.418713
YMR232W	FUS2	328	113.705	115.666	114.686	0.00871948	8.71948	196	Plate1	0.753166	0.748092	-0.40896	-0.418713
YMR042W	ARG80	38	112.441	114.766	113.603	0.00880257	8.80257	197	Plate1	0.760343	0.751908	-0.395278	-0.411371
YLR053C	YLR053C	166	93.0044	95.367	94.1857	0.0106173	10.6173	197	Plate1	0.917097	0.751908	-0.124854	-0.411371
YAR028W	YAR028W	215	103.728	104.453	104.091	0.00960702	9.60702	197	Plate1	0.82983	0.751908	-0.269113	-0.411371
YMR003W	AIM34	279	96.8793	101.451	99.1651	0.0100842	10.0842	197	Plate1	0.871046	0.751908	-0.199179	-0.411371
YLR097C	HRT3	310	100.519	102.515	101.517	0.0098506	9.8506	197	Plate1	0.850869	0.751908	-0.23299	-0.411371
YAL040C	CLN3	67	86.1897	88.7185	87.4541	0.0114346	11.4346	198	Plate1	0.987689	0.755725	-0.0178717	-0.404066
YAR027W	UIP3	213	92.3975	94.7887	93.5931	0.0106845	10.6845	198	Plate1	0.922903	0.755725	-0.115748	-0.404066
YMR230W	RPS10B	324	96.3889	102.05	99.2195	0.0100787	10.0787	198	Plate1	0.870569	0.755725	-0.199969	-0.404066
YMR153W	NUP53	86	97.9318	102.328	100.13	0.00998702	9.98702	199	Plate1	0.862653	0.759542	-0.213148	-0.396798
YML020W	YML020W	191	103.058	103.214	103.136	0.00969595	9.69595	199	Plate1	0.837511	0.759542	-0.25582	-0.396798
YLL055W	YCT1	50	106.664	112.622	109.643	0.00912052	9.12052	200	Plate1	0.787807	0.763359	-0.344086	-0.389567
YMR173W-A	YMR173W-A	142	99.5429	101.86	100.702	0.00993033	9.93033	200	Plate1	0.857756	0.763359	-0.221361	-0.389567
YML013W	UBX2	227	69.5483	79.8547	74.7015	0.0133866	13.3866	200	Plate1	1.1563	0.763359	0.209517	-0.389567
YML006C	GIS4	265	91.2461	101.63	96.4379	0.0103694	10.3694	200	Plate1	0.895679	0.763359	-0.158947	-0.389567
YLL020C	YLL020C	311	94.2426	95.9966	95.1196	0.0105131	10.5131	200	Plate1	0.908093	0.763359	-0.139089	-0.389567
YMR011W	HXT2	315	107.447	113.708	110.578	0.00904341	9.04341	200	Plate1	0.781147	0.763359	-0.356335	-0.389567
YMR231W	PEP5	326	94.3842	98.8249	96.6046	0.0103515	10.3515	200	Plate1	0.894134	0.763359	-0.161437	-0.389567
YMR019W	STB4	329	104.967	107.615	106.291	0.00940812	9.40812	200	Plate1	0.812649	0.763359	-0.299296	-0.389567
YMR145C	NDE1	74	106.329	111.579	108.954	0.00917816	9.17816	201	Plate1	0.792785	0.767176	-0.334998	-0.382371
YMR156C	TPP1	92	89.5677	92.7426	91.1552	0.0109703	10.9703	201	Plate1	0.947586	0.767176	-0.0776708	-0.382371
YMR187C	YMR187C	190	95.3773	97.3266	96.352	0.0103786	10.3786	201	Plate1	0.896478	0.767176	-0.15766	-0.382371
YML059C	NTE1	95	101.244	102.533	101.888	0.00981466	9.81466	202	Plate1	0.847765	0.770992	-0.238264	-0.375212
YLR065C	SND2	212	89.0126	91.4564	90.2345	0.0110822	11.0822	202	Plate1	0.957255	0.770992	-0.0630251	-0.375212
YLL056C	YLL056C	52	108.766	113.373	111.07	0.00900335	9.00335	203	Plate1	0.777685	0.774809	-0.362741	-0.368087
YML060W	OGG1	93	98.2067	100.122	99.1643	0.0100843	10.0843	203	Plate1	0.871053	0.774809	-0.199167	-0.368087
YML028W	TSA1	185	91.2724	94.5517	92.9121	0.0107629	10.7629	203	Plate1	0.929668	0.774809	-0.105212	-0.368087
YAR003W	SWD1	201	112.633	116.82	114.726	0.00871639	8.71639	203	Plate1	0.752899	0.774809	-0.409471	-0.368087
YLL021W	SPA2	337	92.0512	102.386	97.2188	0.0102861	10.2861	203	Plate1	0.888484	0.774809	-0.170582	-0.368087
YLL029W	FRA1	351	107.6	110.749	109.174	0.00915968	9.15968	203	Plate1	0.791189	0.774809	-0.337905	-0.368087
YMR151W	YIM2	80	94.5296	102.204	98.3666	0.010166	10.166	205	Plate1	0.878117	0.782443	-0.187515	-0.353943
YLR049C	MLO50	164	84.881	88.8084	86.8447	0.0115148	11.5148	205	Plate1	0.994619	0.782443	-0.00778412	-0.353943
YLR102C	APC9	342	106.944	112.363	109.653	0.00911964	9.11964	205	Plate1	0.787731	0.782443	-0.344226	-0.353943
YLL058W	YLL058W	56	89.0461	97.0544	93.0502	0.0107469	10.7469	206	Plate1	0.928288	0.78626	-0.107356	-0.346922
YML008C	ERG6	237	90.1116	93.1397	91.6256	0.010914	10.914	206	Plate1	0.942721	0.78626	-0.0850972	-0.346922
YMR155W	YMR155W	90	95.0185	96.9852	96.0018	0.0104165	10.4165	207	Plate1	0.899747	0.790076	-0.152408	-0.339936
YML051W	GAL80	137	109.986	111.755	110.87	0.00901956	9.01956	207	Plate1	0.779086	0.790076	-0.360146	-0.339936
YAL007C	ERP2	167	101.689	102.573	102.131	0.00979135	9.79135	207	Plate1	0.845752	0.790076	-0.241694	-0.339936
YMR201C	RAD14	240	89.6611	91.5879	90.6245	0.0110345	11.0345	207	Plate1	0.953135	0.790076	-0.0692475	-0.339936
YLL053C	YLL053C	22	113.877	114.75	114.313	0.00874789	8.74789	208	Plate1	0.75562	0.793893	-0.404268	-0.332983
YLR014C	PPR1	102	99.0857	105.959	102.522	0.00975398	9.75398	208	Plate1	0.842523	0.793893	-0.247212	-0.332983
YLR019W	PSR2	112	99.6195	102.668	101.144	0.0098869	9.8869	208	Plate1	0.854004	0.793893	-0.227685	-0.332983
YMR167W	MLH1	134	73.8803	81.7719	77.8261	0.0128492	12.8492	208	Plate1	1.10988	0.793893	0.1504	-0.332983
YMR172C-A	YMR172C-A	140	85.4559	89.3057	87.3808	0.0114442	11.4442	208	Plate1	0.988517	0.793893	-0.0166624	-0.332983
YLR044C	PDC1	156	109.701	112.804	111.253	0.00898856	8.98856	208	Plate1	0.776408	0.793893	-0.365113	-0.332983
YLR083C	EMP70	262	96.6106	98.3424	97.4765	0.0102589	10.2589	208	Plate1	0.886136	0.793893	-0.1744	-0.332983
YLL057C	JLP1	54	113.022	117.315	115.168	0.00868293	8.68293	209	Plate1	0.750009	0.79771	-0.41502	-0.326064
YMR148W	LDO16	78	92.833	101.58	97.2063	0.0102874	10.2874	209	Plate1	0.888599	0.79771	-0.170396	-0.326064
YLR055C	SPT8	194	101.347	108.009	104.678	0.00955308	9.55308	209	Plate1	0.82517	0.79771	-0.277237	-0.326064
YMR193C-A	YMR193C-A	230	116.719	118.889	117.804	0.00848868	8.48868	209	Plate1	0.73323	0.79771	-0.447662	-0.326064
YLR082C	SRL2	260	91.198	94.4195	92.8087	0.0107748	10.7748	209	Plate1	0.930703	0.79771	-0.103607	-0.326064
YMR214W	SCJ1	278	91.8067	97.2771	94.5419	0.0105773	10.5773	209	Plate1	0.913642	0.79771	-0.1303	-0.326064
YMR006C	PLB2	281	109.938	112.261	111.1	0.00900093	9.00093	209	Plate1	0.777477	0.79771	-0.363128	-0.326064
YAL049C	AIM2	53	108.708	113.417	111.062	0.00900395	9.00395	210	Plate1	0.777738	0.801527	-0.362644	-0.319177
YMR009W	ADI1	287	97.7557	99.635	98.6953	0.0101322	10.1322	210	Plate1	0.875192	0.801527	-0.192328	-0.319177
YLR001C	YLR001C	66	93.1177	95.62	94.3688	0.0105967	10.5967	211	Plate1	0.915317	0.805344	-0.127657	-0.312324
YAL030W	SNC1	105	90.4544	98.082	94.2682	0.010608	10.608	211	Plate1	0.916294	0.805344	-0.126118	-0.312324
YAL027W	SAW1	111	94.0645	98.0163	96.0404	0.0104123	10.4123	211	Plate1	0.899386	0.805344	-0.152988	-0.312324
YMR170C	ALD2	138	82.067	85.9431	84.005	0.011904	11.904	211	Plate1	1.02824	0.805344	0.0401777	-0.312324
YAR018C	KIN3	207	114.673	116.832	115.752	0.00863914	8.63914	211	Plate1	0.746227	0.805344	-0.422314	-0.312324
YLR081W	GAL2	258	103.183	105.449	104.316	0.00958623	9.58623	211	Plate1	0.828034	0.805344	-0.272238	-0.312324
YMR215W	GAS3	280	111.677	114.576	113.127	0.00883965	8.83965	211	Plate1	0.763546	0.805344	-0.389213	-0.312324
YLL015W	BPT1	303	106.044	109.285	107.665	0.00928808	9.28808	211	Plate1	0.80228	0.805344	-0.317822	-0.312324
YAL062W	GDH3	11	141.742	141.715	141.728	0.00705576	7.05576	212	Plate1	0.609459	0.80916	-0.7144	-0.305503
YLR121C	YPS3	31	106.785	111.992	109.389	0.00914172	9.14172	212	Plate1	0.789638	0.80916	-0.340736	-0.305503
YAL037W	YAL037W	71	100.238	101.131	100.684	0.00993202	9.93202	212	Plate1	0.857902	0.80916	-0.221116	-0.305503
YMR238W	DFG5	336	80.9786	83.4618	82.2202	0.0121625	12.1625	212	Plate1	1.05056	0.80916	0.0711609	-0.305503
YLL025W	PAU17	345	99.2966	104.96	102.128	0.00979161	9.79161	212	Plate1	0.845774	0.80916	-0.241656	-0.305503
YAL018C	LDS1	149	110.229	114.895	112.562	0.008884	8.884	213	Plate1	0.767377	0.812977	-0.381994	-0.298713
YMR175W	SIP18	170	111.449	116.578	114.013	0.0087709	8.7709	213	Plate1	0.757607	0.812977	-0.400478	-0.298713
YLR063W	BMT6	208	105.833	108.818	107.326	0.00931741	9.31741	213	Plate1	0.804813	0.812977	-0.313274	-0.298713
YMR189W	GCV2	218	77.6266	88.8074	83.217	0.0120168	12.0168	213	Plate1	1.03798	0.812977	0.0537756	-0.298713
YLL023C	POM33	341	99.566	105.123	102.345	0.0097709	9.7709	213	Plate1	0.843985	0.812977	-0.244711	-0.298713
YMR242C	RPL20A	366	119.148	122.63	120.889	0.00827207	8.27207	213	Plate1	0.714519	0.812977	-0.484955	-0.298713
YAL011W	SWC3	159	75.5239	82.0345	78.7792	0.0126937	12.6937	214	Plate1	1.09645	0.816794	0.132839	-0.291956
YAL005C	SSA1	195	103.394	108.813	106.103	0.00942478	9.42478	214	Plate1	0.814088	0.816794	-0.296744	-0.291956
YMR190C	SGS1	220	81.6389	91.0909	86.3649	0.0115788	11.5788	214	Plate1	1.00014	0.816794	0.000208637	-0.291956
YLR093C	NYV1	302	101.742	105.854	103.798	0.00963409	9.63409	214	Plate1	0.832168	0.816794	-0.265053	-0.291956
YLR119W	SRN2	25	130.888	132.662	131.775	0.00758869	7.58869	215	Plate1	0.655491	0.820611	-0.609351	-0.28523
YAL053W	FLC2	49	103.747	109.87	106.808	0.00936257	9.36257	215	Plate1	0.808715	0.820611	-0.306297	-0.28523
YMR153C-A	YMR153C-A	88	95.4975	99.5623	97.5299	0.0102533	10.2533	215	Plate1	0.88565	0.820611	-0.175191	-0.28523
YLR023C	IZH3	118	101.237	103.843	102.54	0.0097523	9.7523	215	Plate1	0.842378	0.820611	-0.24746	-0.28523
YMR163C	INP2	128	87.8599	95.7719	91.8159	0.0108914	10.8914	215	Plate1	0.940767	0.820611	-0.08809	-0.28523
YMR169C	ALD3	136	93.0377	96.8143	94.926	0.0105345	10.5345	215	Plate1	0.909945	0.820611	-0.136149	-0.28523
YML050W	AIM32	139	78.6094	81.8778	80.2436	0.0124621	12.4621	215	Plate1	1.07644	0.820611	0.106267	-0.28523
YMR182C	RGM1	182	113.513	115.92	114.717	0.00871713	8.71713	215	Plate1	0.752963	0.820611	-0.409349	-0.28523
YLR056W	ERG3	196	109.36	114.259	111.81	0.00894378	8.94378	215	Plate1	0.77254	0.820611	-0.372318	-0.28523
YML011C	RAD33	233	105.254	107.511	106.383	0.00940003	9.40003	215	Plate1	0.81195	0.820611	-0.300537	-0.28523
YMR014W	BUD22	319	117.396	121.117	119.257	0.00838528	8.38528	215	Plate1	0.724298	0.820611	-0.465344	-0.28523
YML055W	SPC2	129	82.4485	91.6537	87.0511	0.0114875	11.4875	216	Plate1	0.992261	0.824427	-0.0112089	-0.278535
YAL020C	ATS1	145	110.902	115.147	113.024	0.00884766	8.84766	216	Plate1	0.764238	0.824427	-0.387907	-0.278535
YLR028C	ADE16	150	96.2214	103.343	99.7824	0.0100218	10.0218	216	Plate1	0.865658	0.824427	-0.208131	-0.278535
YLR109W	AHP1	350	104.145	108.371	106.258	0.00941106	9.41106	216	Plate1	0.812902	0.824427	-0.298846	-0.278535
YAL056W	GPB2	21	129.567	130.903	130.235	0.00767843	7.67843	217	Plate1	0.663243	0.828244	-0.592391	-0.271872
YMR036C	MIH1	28	110.189	114.827	112.508	0.00888828	8.88828	217	Plate1	0.767746	0.828244	-0.381299	-0.271872
YLR016C	PML1	106	96.7202	102.037	99.3784	0.0100625	10.0625	217	Plate1	0.869176	0.828244	-0.202279	-0.271872
YAL029C	MYO4	107	89.5315	96.1874	92.8595	0.010769	10.769	217	Plate1	0.930195	0.828244	-0.104395	-0.271872
YLR070C	XYL2	244	93.6135	101.66	97.6367	0.0102421	10.2421	217	Plate1	0.884682	0.828244	-0.17677	-0.271872
YLR080W	EMP46	256	106.169	109.21	107.689	0.00928597	9.28597	217	Plate1	0.802098	0.828244	-0.318149	-0.271872
YLR087C	CSF1	292	102.175	108.502	105.338	0.00949321	9.49321	217	Plate1	0.819999	0.828244	-0.286306	-0.271872
YMR241W	YHM2	362	90.1131	99.4502	94.7817	0.0105506	10.5506	217	Plate1	0.91133	0.828244	-0.133954	-0.271872
YAL058W	CNE1	19	89.7145	93.0562	91.3853	0.0109427	10.9427	218	Plate1	0.9452	0.832061	-0.0813091	-0.265239
YAL026C	DRS2	113	97.9034	100.314	99.1089	0.0100899	10.0899	218	Plate1	0.871541	0.832061	-0.19836	-0.265239
YMR166C	MME1	132	76.4562	82.6847	79.5704	0.0125675	12.5675	218	Plate1	1.08555	0.832061	0.118421	-0.265239
YMR184W	ADD37	186	91.5057	94.4847	92.9952	0.0107532	10.7532	218	Plate1	0.928837	0.832061	-0.106502	-0.265239
YMR210W	MGL2	276	105.561	109.648	107.604	0.00929331	9.29331	218	Plate1	0.802732	0.832061	-0.31701	-0.265239
YLL052C	AQY2	20	101.447	103.812	102.629	0.00974382	9.74382	219	Plate1	0.841645	0.835878	-0.248715	-0.258636
YAL008W	FUN14	165	93.0882	95.6914	94.3898	0.0105944	10.5944	219	Plate1	0.915114	0.835878	-0.127977	-0.258636
YML005W	TRM12	267	94.6054	102.555	98.58	0.010144	10.144	219	Plate1	0.876216	0.835878	-0.190642	-0.258636
YMR024W	MRPL3	365	93.3229	101.085	97.2041	0.0102876	10.2876	219	Plate1	0.888619	0.835878	-0.170363	-0.258636
YLL045C	RPL8B	12	142.56	142.497	142.529	0.00701612	7.01612	220	Plate1	0.606035	0.839695	-0.722528	-0.252063
YLR013W	GAT3	100	96.7236	104.172	100.448	0.0099554	9.9554	220	Plate1	0.859921	0.839695	-0.217724	-0.252063
YLR020C	YEH2	114	87.9845	91.7273	89.8559	0.0111289	11.1289	220	Plate1	0.961288	0.839695	-0.0569597	-0.252063
YAL017W	PSK1	151	96.4576	103.814	100.136	0.00998646	9.98646	220	Plate1	0.862604	0.839695	-0.213229	-0.252063
YAL015C	NTG1	153	87.6525	95.7653	91.7089	0.0109041	10.9041	220	Plate1	0.941865	0.839695	-0.0864075	-0.252063
YMR183C	SSO2	184	99.2394	102.277	100.758	0.00992475	9.92475	220	Plate1	0.857274	0.839695	-0.222172	-0.252063
YML017W	PSP2	221	91.8224	99.081	95.4517	0.0104765	10.4765	220	Plate1	0.904933	0.839695	-0.144117	-0.252063
YLR092W	SUL2	300	99.5249	105.008	102.266	0.0097784	9.7784	220	Plate1	0.844632	0.839695	-0.243605	-0.252063
YMR018W	PEX9	327	109.693	112.467	111.08	0.00900256	9.00256	221	Plate1	0.777617	0.843511	-0.362868	-0.24552
YAL065C	YAL065C	9	100.58	106.382	103.481	0.0096636	9.6636	222	Plate1	0.834716	0.847328	-0.260642	-0.239007
YMR140W	SIP5	42	91.7759	94.3409	93.0584	0.0107459	10.7459	222	Plate1	0.928207	0.847328	-0.107482	-0.239007
YAL028W	FRT2	109	92.651	98.9325	95.7917	0.0104393	10.4393	222	Plate1	0.901721	0.847328	-0.149248	-0.239007
YML056C	IMD4	127	97.1103	104.481	100.796	0.00992106	9.92106	222	Plate1	0.856955	0.847328	-0.222708	-0.239007
YLR047C	FRE8	160	93.2451	96.849	95.047	0.0105211	10.5211	222	Plate1	0.908786	0.847328	-0.137988	-0.239007
YAR020C	PAU7	209	101.081	103.477	102.279	0.00977718	9.77718	222	Plate1	0.844528	0.847328	-0.243783	-0.239007
YLR084C	RAX2	264	88.0574	90.1268	89.0921	0.0112243	11.2243	222	Plate1	0.969529	0.847328	-0.044644	-0.239007
YMR147W	LDO45	76	111.032	115.317	113.175	0.0088359	8.8359	223	Plate1	0.763222	0.851145	-0.389825	-0.232523
YMR152W	YIM1	84	106.659	112.978	109.818	0.00910595	9.10595	223	Plate1	0.786548	0.851145	-0.346393	-0.232523
YAL034C	FUN19	101	103.869	109.458	106.663	0.00937529	9.37529	223	Plate1	0.809813	0.851145	-0.30434	-0.232523
YLR064W	PER33	210	88.0495	90.5751	89.3123	0.0111967	11.1967	223	Plate1	0.967139	0.851145	-0.0482054	-0.232523
YMR195W	ICY1	232	94.7047	98.9554	96.83	0.0103274	10.3274	223	Plate1	0.892052	0.851145	-0.164801	-0.232523
YLR077W	FMP25	252	108.491	112.14	110.316	0.0090649	9.0649	223	Plate1	0.783002	0.851145	-0.352912	-0.232523
YAR044W	OSH1	257	107.631	109.983	108.807	0.00919059	9.19059	223	Plate1	0.79386	0.851145	-0.333044	-0.232523
YLL009C	COX17	293	119.162	122.459	120.81	0.00827744	8.27744	223	Plate1	0.714983	0.851145	-0.484018	-0.232523
YMR250W	GAD1	380	88.7042	93.9988	91.3515	0.0109467	10.9467	223	Plate1	0.94555	0.851145	-0.0807743	-0.232523
YAL067C	SEO1	5	104.371	109.513	106.942	0.00935085	9.35085	224	Plate1	0.807702	0.854962	-0.308104	-0.226068
YMR144W	FDO1	48	88.0665	88.3328	88.1996	0.0113379	11.3379	224	Plate1	0.97934	0.854962	-0.0301189	-0.226068
YML054C	CYB2	131	80.3377	87.7441	84.0409	0.011899	11.899	224	Plate1	1.0278	0.854962	0.0395624	-0.226068
YAL014C	SYN8	155	108.934	113.037	110.985	0.0090102	9.0102	224	Plate1	0.778277	0.854962	-0.361644	-0.226068
YMR196W	YMR196W	234	104.861	107.051	105.956	0.00943787	9.43787	224	Plate1	0.815218	0.854962	-0.294742	-0.226068
YAR030C	YAR030C	245	91.2441	99.1271	95.1856	0.0105058	10.5058	224	Plate1	0.907463	0.854962	-0.140089	-0.226068
YML058C-A		125	101.957	107.606	104.781	0.00954368	9.54368	225	Plate1	0.824358	0.858779	-0.278657	-0.219642
YML035C	AMD1	171	112.089	116.517	114.303	0.00874869	8.74869	225	Plate1	0.755689	0.858779	-0.404135	-0.219642
YLR118C	TML25	360	74.7318	78.4874	76.6096	0.0130532	13.0532	225	Plate1	1.1275	0.858779	0.173128	-0.219642
YMR164C	MSS11	130	78.0067	86.5197	82.2632	0.0121561	12.1561	226	Plate1	1.05001	0.862595	0.070407	-0.213244
YAL002W	VPS8	197	136.505	137.177	136.841	0.00730773	7.30773	226	Plate1	0.631223	0.862595	-0.663779	-0.213244
YMR194W	RPL36A	228	113.325	116.257	114.791	0.00871147	8.71147	226	Plate1	0.752474	0.862595	-0.410286	-0.213244
YMR204C	INP1	268	95.052	103.085	99.0687	0.010094	10.094	226	Plate1	0.871894	0.862595	-0.197776	-0.213244
YLL013C	PUF3	299	109.711	113.928	111.819	0.00894299	8.94299	226	Plate1	0.772472	0.862595	-0.372446	-0.213244
YLL014W	EMC6	301	96.0914	100.469	98.2803	0.010175	10.175	226	Plate1	0.878888	0.862595	-0.186248	-0.213244
YMR034C	RCH1	383	99.1869	100.853	100.02	0.00999798	9.99798	226	Plate1	0.863599	0.862595	-0.211566	-0.213244
YAL068C	PAU8	3	106.059	111.121	108.59	0.00920895	9.20895	227	Plate1	0.795445	0.866412	-0.330166	-0.206875
YLR017W	MEU1	108	108.806	113.107	110.956	0.00901255	9.01255	227	Plate1	0.77848	0.866412	-0.361267	-0.206875
YML009c	MRPL39	235	89.1397	91.5153	90.3275	0.0110708	11.0708	227	Plate1	0.956269	0.866412	-0.0645109	-0.206875
YMR251W	GTO3	382	90.6404	93.715	92.1777	0.0108486	10.8486	227	Plate1	0.937075	0.866412	-0.0937642	-0.206875
YML057W	CMP2	123	89.1894	97.2559	93.2227	0.010727	10.727	228	Plate1	0.926571	0.870229	-0.110027	-0.200533
YLR043C	TRX1	154	100.596	106.083	103.339	0.00967685	9.67685	228	Plate1	0.835861	0.870229	-0.258665	-0.200533
YMR017W	SPO20	325	83.0707	89.0251	86.0479	0.0116214	11.6214	228	Plate1	1.00383	0.870229	0.00551367	-0.200533
YMR031C	EIS1	379	87.5111	92.4106	89.9608	0.0111159	11.1159	228	Plate1	0.960167	0.870229	-0.0586433	-0.200533
YAL066W	YAL066W	7	92.8382	100.086	96.4619	0.0103668	10.3668	229	Plate1	0.895456	0.874046	-0.159306	-0.194219
YAL036C	RBG1	97	94.3416	101.679	98.0102	0.010203	10.203	229	Plate1	0.88131	0.874046	-0.182278	-0.194219
YMR159C	ATG16	122	92.7062	100.434	96.5703	0.0103551	10.3551	229	Plate1	0.894451	0.874046	-0.160926	-0.194219
YMR162C	DNF3	126	96.8759	103.875	100.375	0.00996262	9.96262	229	Plate1	0.860545	0.874046	-0.216678	-0.194219
YAR043C		255	94.8325	99.4458	97.1392	0.0102945	10.2945	229	Plate1	0.889213	0.874046	-0.169399	-0.194219
YLR089C	ALT1	294	113.038	118.345	115.691	0.00864369	8.64369	229	Plate1	0.746619	0.874046	-0.421556	-0.194219
YMR015C	ERG5	321	110.669	114.737	112.703	0.00887289	8.87289	229	Plate1	0.766417	0.874046	-0.383798	-0.194219
YAL060W	BDH1	15	116.953	117.709	117.331	0.00852289	8.52289	230	Plate1	0.736185	0.877863	-0.441861	-0.187933
YLR018C	POM34	110	89.6658	95.602	92.6339	0.0107952	10.7952	230	Plate1	0.93246	0.877863	-0.100886	-0.187933
YAR023C	YAR023C	211	89.1874	91.6291	90.4083	0.0110609	11.0609	230	Plate1	0.955415	0.877863	-0.0658007	-0.187933
YML018C	YML018C	219	84.4724	93.8655	89.169	0.0112147	11.2147	230	Plate1	0.968693	0.877863	-0.0458879	-0.187933
YLL028W	TPO1	349	86.7732	92.2372	89.5052	0.0111725	11.1725	230	Plate1	0.965055	0.877863	-0.0513173	-0.187933
YLL046C	RNP1	14	97.1921	101.709	99.4504	0.0100553	10.0553	231	Plate1	0.868548	0.881679	-0.203323	-0.181674
YML058W	SML1	121	94.1276	100.811	97.4691	0.0102597	10.2597	231	Plate1	0.886203	0.881679	-0.174291	-0.181674
YMR161W	HLJ1	124	92.0116	99.3182	95.6649	0.0104532	10.4532	231	Plate1	0.902916	0.881679	-0.147336	-0.181674
YML033W	SRC1	177	107.574	112.76	110.167	0.00907715	9.07715	231	Plate1	0.78406	0.881679	-0.350963	-0.181674
YML029W	USA1	183	100.367	104.322	102.344	0.00977095	9.77095	231	Plate1	0.843989	0.881679	-0.244704	-0.181674
YML012W	ERV25	231	103.444	107.5	105.472	0.00948115	9.48115	231	Plate1	0.818957	0.881679	-0.28814	-0.181674
YLL026W	HSP104	347	106.407	110.617	108.512	0.00921558	9.21558	231	Plate1	0.796017	0.881679	-0.329128	-0.181674
YLL054C	YLL054C	24	97.9475	97.8298	97.8887	0.0102157	10.2157	232	Plate1	0.882404	0.885496	-0.180488	-0.175442
YLR012C	YLR012C	98	103.019	109.449	106.234	0.00941318	9.41318	232	Plate1	0.813086	0.885496	-0.29852	-0.175442
YAL031C	GIP4	103	95.2968	102.734	99.0153	0.0100995	10.0995	232	Plate1	0.872364	0.885496	-0.196997	-0.175442
YML053C	YML053C	133	90.3227	95.1325	92.7276	0.0107843	10.7843	232	Plate1	0.931518	0.885496	-0.102345	-0.175442
YMR002W	MIX17	277	109.04	112.812	110.926	0.00901502	9.01502	232	Plate1	0.778694	0.885496	-0.360872	-0.175442
YLR108C	YLR108C	348	99.0618	103.98	101.521	0.00985017	9.85017	233	Plate1	0.850832	0.889313	-0.233053	-0.169237
YAL059W	ECM1	17	120.907	124.233	122.57	0.00815857	8.15857	234	Plate1	0.704716	0.89313	-0.504885	-0.163058
YMR174C	PAI3	144	92.2746	93.4606	92.8676	0.010768	10.768	234	Plate1	0.930113	0.89313	-0.104522	-0.163058
YAR040C		251	91.1869	98.1463	94.6666	0.0105634	10.5634	234	Plate1	0.912438	0.89313	-0.132202	-0.163058
YMR225C	MRPL44	318	107.461	112.522	109.991	0.00909163	9.09163	234	Plate1	0.785311	0.89313	-0.348663	-0.163058
YMR158W-A		96	95.4296	95.7601	95.5948	0.0104608	10.4608	235	Plate1	0.903578	0.896947	-0.146279	-0.156906
YAL019W	FUN30	147	97.2968	103.931	100.614	0.00993901	9.93901	235	Plate1	0.858506	0.896947	-0.220101	-0.156906
YAL009W	SPO7	163	85.8773	89.7084	87.7929	0.0113904	11.3904	235	Plate1	0.983877	0.896947	-0.0234498	-0.156906
YML052W	SUR7	135	85.7461	90.45	88.098	0.011351	11.351	236	Plate1	0.980469	0.900763	-0.028456	-0.15078
YMR180C	CTL1	180	107.771	111.414	109.593	0.0091247	9.1247	236	Plate1	0.788168	0.900763	-0.343425	-0.15078
YML030W	RCF1	181	112.125	115.399	113.762	0.00879028	8.79028	236	Plate1	0.759281	0.900763	-0.397294	-0.15078
YMR207C	HFA1	274	121.844	124.181	123.012	0.00812928	8.12928	236	Plate1	0.702186	0.900763	-0.510076	-0.15078
YMR012W	CLU1	317	108.008	112.627	110.317	0.00906476	9.06476	236	Plate1	0.78299	0.900763	-0.352934	-0.15078
YLR042C	YLR042C	152	88.8554	96.2677	92.5616	0.0108036	10.8036	237	Plate1	0.933188	0.90458	-0.0997597	-0.14468
YMR222C	FSH2	288	88.0313	89.7943	88.9128	0.011247	11.247	237	Plate1	0.971484	0.90458	-0.0417375	-0.14468
YLR046C	YLR046C	158	87.2419	93.5899	90.4159	0.01106	11.06	238	Plate1	0.955334	0.908397	-0.0659225	-0.138605
YML035C-A		175	113.059	117.508	115.283	0.00867429	8.67429	238	Plate1	0.749262	0.908397	-0.416457	-0.138605
YMR186W	HSC82	188	77.6943	82.2638	79.9791	0.0125033	12.5033	238	Plate1	1.08	0.908397	0.111031	-0.138605
YMR247C	RKR1	378	91.7567	96.1852	93.9709	0.0106416	10.6416	238	Plate1	0.919193	0.908397	-0.121561	-0.138605
YLL041C	SDH2	6	110.592	115.074	112.833	0.00886266	8.86266	239	Plate1	0.765533	0.912214	-0.385463	-0.132556
YMR177W	MMT1	174	112.476	116.717	114.596	0.00872629	8.72629	239	Plate1	0.753755	0.912214	-0.407833	-0.132556
YAL004W	YAL004W	193	91.2273	99.915	95.5712	0.0104634	10.4634	239	Plate1	0.903802	0.912214	-0.145922	-0.132556
YLR090W	XDJ1	296	112.496	116.916	114.706	0.00871796	8.71796	239	Plate1	0.753034	0.912214	-0.409213	-0.132556
YLL051C	FRE6	18	96.7342	99.7025	98.2183	0.0101814	10.1814	240	Plate1	0.879443	0.916031	-0.185339	-0.126532
YMR176W	ECM5	172	108.198	113.277	110.737	0.00903038	9.03038	240	Plate1	0.780021	0.916031	-0.358416	-0.126532
YMR023C	MSS1	361	89.8773	100.496	95.1868	0.0105057	10.5057	240	Plate1	0.907451	0.916031	-0.140108	-0.126532
YLR011W	LOT6	72	94.4121	94.3057	94.3589	0.0105978	10.5978	241	Plate1	0.915414	0.919847	-0.127504	-0.120534
YLR057W	MNL2	198	109.757	114.639	112.198	0.00891279	8.91279	241	Plate1	0.769864	0.919847	-0.377325	-0.120534
YLL024C	SSA2	343	103.792	109.773	106.783	0.00936481	9.36481	241	Plate1	0.808908	0.919847	-0.305953	-0.120534
YLR104W	LCL2	344	90.2101	97.7525	93.9813	0.0106404	10.6404	242	Plate1	0.919091	0.923664	-0.12172	-0.11456
YLL047W		16	143.205	143.219	143.212	0.00698264	6.98264	243	Plate1	0.603142	0.927481	-0.72943	-0.10861
YMR178W	FPY1	176	109.276	114.002	111.639	0.00895746	8.95746	243	Plate1	0.773722	0.927481	-0.370113	-0.10861
YMR226C	YMR226C	320	105.143	109.961	107.552	0.00929784	9.29784	243	Plate1	0.803123	0.927481	-0.316307	-0.10861
YLL042C	ATG10	8	93.7271	101.696	97.7116	0.0102342	10.2342	244	Plate1	0.884004	0.931298	-0.177876	-0.102686
YLR058C	SHM2	200	111.88	116.307	114.093	0.00876474	8.76474	244	Plate1	0.757076	0.931298	-0.401491	-0.102686
YLR059C	REX2	202	90.5599	97.4505	94.0052	0.0106377	10.6377	244	Plate1	0.918858	0.931298	-0.122086	-0.102686
YAR014C	BUD14	203	97.8103	102.468	100.139	0.0099861	9.9861	244	Plate1	0.862574	0.931298	-0.213281	-0.102686
YML003W	YML003W	271	116.143	120.523	118.333	0.00845074	8.45074	244	Plate1	0.729953	0.931298	-0.454125	-0.102686
YML002W	YML002W	273	110.03	115.581	112.805	0.00886485	8.86485	244	Plate1	0.765723	0.931298	-0.385106	-0.102686
YLR098C	CHA4	312	81.8345	84.2914	83.0629	0.0120391	12.0391	244	Plate1	1.0399	0.931298	0.056449	-0.102686
YLL012W	YEH1	297	114.787	119.001	116.894	0.00855474	8.55474	245	Plate1	0.738936	0.935115	-0.436478	-0.0967851
YLR054C	OSW2	168	92.7037	94.2505	93.4771	0.0106978	10.6978	248	Plate1	0.924049	0.946565	-0.113959	-0.0792267
YAR042W	SWH1	253	105.77	109.973	107.872	0.00927027	9.27027	249	Plate1	0.800742	0.950382	-0.32059	-0.0734211
YMR206W	YMR206W	272	114.677	118.689	116.683	0.00857023	8.57023	249	Plate1	0.740274	0.950382	-0.433869	-0.0734211
YAL061W	BDH2	13	115.253	119.503	117.378	0.00851947	8.51947	250	Plate1	0.73589	0.954198	-0.442439	-0.0676387
YMR031W-A	YMR031W-A	377	92.9451	97.2335	95.0893	0.0105164	10.5164	250	Plate1	0.908382	0.954198	-0.138629	-0.0676387
YAR037W		249	90.5768	99.164	94.8704	0.0105407	10.5407	252	Plate1	0.910477	0.961832	-0.135305	-0.0561431
YMR191W	SPG5	222	80.6089	90.1882	85.3985	0.0117098	11.7098	256	Plate1	1.01146	0.977099	0.0164427	-0.033423
YMR188C	MRPS17	192	89.683	91.8443	90.7637	0.0110176	11.0176	258	Plate1	0.951674	0.984733	-0.0714612	-0.0221957
YLR107W	REX3	346	98.6283	104.059	101.344	0.00986741	9.86741	259	Plate1	0.852321	0.98855	-0.230531	-0.0166147
YMR193W	MRPL24	226	80.3163	88.7224	84.5193	0.0118316	11.8316	260	Plate1	1.02198	0.992366	0.0313723	-0.0110552
YMR244C-A	COA6	374	83.7271	92.8468	88.2869	0.0113267	11.3267	260	Plate1	0.978371	0.992366	-0.0315464	-0.0110552
YMR245W	YMR245W	372	85.4569	92.8702	89.1635	0.0112153	11.2153	263	Plate1	0.968752	1.00382	-0.0458002	0.00549599
YMR246W	FAA4	376	83.6865	89.7621	86.7243	0.0115308	11.5308	263	Plate1	0.996	1.00382	-0.00578188	0.00549599
YMR205C	PFK2	270	110.949	116.033	113.491	0.00881125	8.81125	264	Plate1	0.761093	1.00763	-0.393855	0.0109711
YMR243C	ZRC1	368	99.9347	106.346	103.14	0.00969553	9.69553	264	Plate1	0.837475	1.00763	-0.255882	0.0109711
YLL010C	PSR1	295	111.757	116.422	114.09	0.00876504	8.76504	265	Plate1	0.757101	1.01145	-0.401442	0.0164255
YLR024C	UBR2	120	93.3833	94.1783	93.7808	0.0106632	10.6632	266	Plate1	0.921056	1.01527	-0.118639	0.0218594
YMR192W	GYL1	224	87.6064	96.1032	91.8548	0.0108867	10.8867	266	Plate1	0.940369	1.01527	-0.0887014	0.0218594
YMR251W-A	HOR7	384	71.5424	74.3704	72.9564	0.0137068	13.7068	268	Plate1	1.18396	1.0229	0.243619	0.0326662
YLR073C	RFU1	248	95.5261	102.402	98.9642	0.0101047	10.1047	270	Plate1	0.872815	1.03053	-0.196252	0.0433926
YLR072W	LAM6	246	94.799	101.783	98.2911	0.0101739	10.1739	271	Plate1	0.878791	1.03435	-0.186408	0.048726
YAR035W	YAT1	247	92.3788	100.264	96.3212	0.0103819	10.3819	273	Plate1	0.896764	1.04198	-0.157199	0.0593341
YMR026C	PEX12	369	105.471	110.976	108.224	0.00924011	9.24011	274	Plate1	0.798137	1.0458	-0.325292	0.0646091
YMR029C	FAR8	373	87.9549	95.0943	91.5246	0.010926	10.926	276	Plate1	0.943761	1.05344	-0.0835063	0.0751015
YMR025W	CSI1	367	92.1631	99.7335	95.9483	0.0104223	10.4223	279	Plate1	0.90025	1.06489	-0.151603	0.0906983
YMR244W	YMR244W	370	95.5236	102.401	98.9622	0.0101049	10.1049	289	Plate1	0.872832	1.10305	-0.196224	0.141503
YOR036W	PEP12	202	142.44	142.498	142.469	0.00701909	7.01909	84	Plate2	0.60629	0.320611	-0.721919	-1.64111
YPL234C	VMA11	370	117.017	113.751	115.384	0.00866669	8.66669	140	Plate2	0.748606	0.534351	-0.417721	-0.90414
YOL076W	MDM20	220	125.923	127.565	126.744	0.00788994	7.88994	144	Plate2	0.681512	0.549618	-0.553188	-0.863498
YOR359W	VTS1	267	126.924	128.679	127.801	0.00782465	7.82465	145	Plate2	0.675873	0.553435	-0.565176	-0.853514
YOR061W	CKA2	290	128.879	131.21	130.045	0.00768966	7.68966	145	Plate2	0.664213	0.553435	-0.590282	-0.853514
YPL257W	YPL257W	314	106.75	111.989	109.369	0.00914334	9.14334	150	Plate2	0.789778	0.572519	-0.340481	-0.804604
YOR076C	SKI7	338	102.861	107.266	105.063	0.00951806	9.51806	150	Plate2	0.822146	0.572519	-0.282534	-0.804604
YNL305C	BXI1	289	109.421	113.735	111.578	0.0089623	8.9623	151	Plate2	0.77414	0.576336	-0.369333	-0.795018
YOL006C	TOP1	361	100.545	104.523	102.534	0.00975285	9.75285	152	Plate2	0.842426	0.580153	-0.247378	-0.785495
YOR035C	SHE4	200	124.324	125.138	124.731	0.00801725	8.01725	156	Plate2	0.692509	0.59542	-0.530095	-0.748021
YOL004W	SIN3	335	120.282	117.881	119.081	0.00839761	8.39761	156	Plate2	0.725364	0.59542	-0.463223	-0.748021
YNL304W	YPT11	291	114.833	117.945	116.389	0.0085919	8.5919	160	Plate2	0.742146	0.610687	-0.430225	-0.711495
YOR312C	RPL20B	127	131.353	132.689	132.021	0.00757455	7.57455	162	Plate2	0.65427	0.618321	-0.612043	-0.693573
YMR267W	PPA2	55	128.277	129.928	129.102	0.0077458	7.7458	164	Plate2	0.669062	0.625954	-0.579789	-0.675871
YOR378W	AMF1	313	103.231	108.243	105.737	0.00945742	9.45742	166	Plate2	0.816907	0.633588	-0.291755	-0.658384
YNL089C	YNL089C	337	97.808	103.601	100.705	0.00993003	9.93003	166	Plate2	0.85773	0.633588	-0.221404	-0.658384
YOL059W	GPD2	170	115.358	119.665	117.511	0.00850981	8.50981	167	Plate2	0.735056	0.637405	-0.444075	-0.649719
YPL270W	MDL2	268	120.226	121.877	121.052	0.00826092	8.26092	171	Plate2	0.713557	0.652672	-0.4869	-0.61557
YMR307W	GAS1	165	140.463	141.17	140.817	0.00710142	7.10142	172	Plate2	0.613403	0.656489	-0.705094	-0.607158
YNL248C	RPA49	60	126.545	128.039	127.292	0.00785598	7.85598	173	Plate2	0.678579	0.660305	-0.559411	-0.598795
YNL325C	FIG4	243	113.232	117.013	115.122	0.00868643	8.68643	173	Plate2	0.750311	0.660305	-0.414439	-0.598795
YOL075C	YOL075C	218	116.67	120.667	118.668	0.00842687	8.42687	174	Plate2	0.727891	0.664122	-0.458205	-0.59048
YOR044W	IRC23	242	117.601	121.549	119.575	0.00836293	8.36293	178	Plate2	0.722368	0.679389	-0.469194	-0.55769
YOL001W	PHO80	329	110.907	106.4	108.654	0.00920357	9.20357	179	Plate2	0.79498	0.683206	-0.33101	-0.549607
YNL264C	PDR17	22	121.36	124.112	122.736	0.00814757	8.14757	180	Plate2	0.703766	0.687023	-0.506833	-0.54157
YOR045W	TOM6	244	114.082	115.925	115.004	0.00869539	8.69539	181	Plate2	0.751085	0.69084	-0.412952	-0.533577
YOR358W	HAP5	265	112.458	116.851	114.654	0.00872187	8.72187	181	Plate2	0.753372	0.69084	-0.408565	-0.533577
YOR360C	PDE2	269	115.177	116.824	116.001	0.00862064	8.62064	182	Plate2	0.744628	0.694656	-0.425407	-0.525628
YOL064C	MET22	180	113.294	114.006	113.65	0.00879893	8.79893	183	Plate2	0.760029	0.698473	-0.395874	-0.517723
YNL339C	YRF1-6	193	111.104	116.204	113.654	0.00879864	8.79864	184	Plate2	0.760004	0.70229	-0.395921	-0.509861
YNL322C	KRE1	247	110.141	111.432	110.787	0.00902634	9.02634	185	Plate2	0.779672	0.706107	-0.359061	-0.502042
YOR032C	HMS1	194	116.15	120.1	118.125	0.00846559	8.46559	186	Plate2	0.731236	0.709924	-0.451592	-0.494264
YOR346W	REV1	219	109.837	113.802	111.819	0.008943	8.943	187	Plate2	0.772473	0.71374	-0.372443	-0.486529
YNL297C	MON2	305	111.177	106.819	108.998	0.00917445	9.17445	188	Plate2	0.792465	0.717557	-0.33558	-0.478834
YOR019W	YOR019W	146	107.981	113.092	110.536	0.00904679	9.04679	189	Plate2	0.781438	0.721374	-0.355797	-0.471181
YNL324W	YNL324W	241	110.785	115.319	113.052	0.00884546	8.84546	189	Plate2	0.764048	0.721374	-0.388265	-0.471181
YOR344C	TYE7	217	105.052	110.623	107.837	0.00927322	9.27322	192	Plate2	0.800997	0.732824	-0.320132	-0.448461
YOR078W	BUD21	342	117.56	117.026	117.293	0.00852566	8.52566	192	Plate2	0.736424	0.732824	-0.441391	-0.448461
YOR380W	RDR1	315	97.8283	103.002	100.415	0.00995867	9.95867	194	Plate2	0.860204	0.740458	-0.217249	-0.43351
YMR297W	PRC1	147	111.774	116.404	114.089	0.00876509	8.76509	196	Plate2	0.757106	0.748092	-0.401433	-0.418713
YNL257C	SIP3	50	113.117	117.393	115.255	0.00867644	8.67644	199	Plate2	0.749448	0.759542	-0.4161	-0.396798
YOL060C	MAM3	172	105.921	109.69	107.805	0.009276	9.276	201	Plate2	0.801236	0.767176	-0.3197	-0.382371
YMR278W	PRM15	69	125.138	126.624	125.881	0.00794401	7.94401	202	Plate2	0.686183	0.770992	-0.543335	-0.375212
YOR327C	SNC2	173	100.429	104.429	102.429	0.00976284	9.76284	202	Plate2	0.843289	0.770992	-0.245902	-0.375212
YOR033C	EXO1	196	110.832	113.803	112.317	0.00890336	8.90336	202	Plate2	0.769049	0.770992	-0.378853	-0.375212
YOR324C	FRT1	171	112.087	116.413	114.25	0.00875272	8.75272	203	Plate2	0.756037	0.774809	-0.403471	-0.368087
YNL338W	YNL338W	195	111.981	115.769	113.875	0.00878155	8.78155	203	Plate2	0.758527	0.774809	-0.398727	-0.368087
YNL294C	RIM21	309	110.633	106.639	108.636	0.00920505	9.20505	203	Plate2	0.795108	0.774809	-0.330778	-0.368087
YNL255C	GIS2	52	111.732	115.744	113.738	0.00879212	8.79212	204	Plate2	0.75944	0.778626	-0.396992	-0.360998
YOR008C	SLG1	100	113.371	116.86	115.116	0.0086869	8.6869	204	Plate2	0.750352	0.778626	-0.414361	-0.360998
YPL240C	HSP82	362	89.1027	94.0764	91.5896	0.0109183	10.9183	205	Plate2	0.943092	0.782443	-0.0845293	-0.353943
YOR070C	GYP1	306	111.79	107.919	109.855	0.00910295	9.10295	206	Plate2	0.786289	0.78626	-0.346868	-0.346922
YOR026W	BUB3	158	108.11	108.389	108.25	0.00923789	9.23789	207	Plate2	0.797945	0.790076	-0.325639	-0.339936
YOR308C	SNU66	123	107.239	112.293	109.766	0.00911032	9.11032	208	Plate2	0.786925	0.793893	-0.345701	-0.332983
YMR304W	UBP15	157	115.951	115.788	115.87	0.00863038	8.63038	209	Plate2	0.74547	0.79771	-0.423778	-0.326064
YNL265C	IST1	20	116.751	118.921	117.836	0.00848634	8.48634	210	Plate2	0.733028	0.801527	-0.44806	-0.319177
YNL259C	ATX1	24	119.148	123.153	121.151	0.0082542	8.2542	210	Plate2	0.712976	0.801527	-0.488075	-0.319177
YOR007C	SGT2	98	98.9989	106.012	102.505	0.0097556	9.7556	210	Plate2	0.842663	0.801527	-0.246972	-0.319177
YOL050C	YOL050C	126	101.11	105.098	103.104	0.00969892	9.69892	210	Plate2	0.837768	0.801527	-0.255378	-0.319177
YNL281W	HCH1	353	102.753	97.8761	100.315	0.00996863	9.96863	210	Plate2	0.861064	0.801527	-0.215807	-0.319177
YOR293W	RPS10A	73	127.541	129.778	128.66	0.00777245	7.77245	212	Plate2	0.671364	0.80916	-0.574834	-0.305503
YOR304W	ISW2	93	125.598	126.404	126.001	0.00793644	7.93644	212	Plate2	0.685529	0.80916	-0.54471	-0.305503
YPL261C	YPL261C	284	115.549	113.522	114.536	0.00873089	8.73089	212	Plate2	0.754152	0.80916	-0.407073	-0.305503
YOL048C	RRT8	122	112.121	117.157	114.639	0.00872303	8.72303	214	Plate2	0.753473	0.816794	-0.408373	-0.291956
YOR363C	PIP2	271	107.538	107.599	107.568	0.00929643	9.29643	214	Plate2	0.803001	0.816794	-0.316526	-0.291956
YOR062C	YOR062C	292	103.69	107.676	105.683	0.00946226	9.46226	214	Plate2	0.817325	0.816794	-0.291018	-0.291956
YOR047C	STD1	246	107.467	108.37	107.919	0.00926624	9.26624	215	Plate2	0.800394	0.820611	-0.321218	-0.28523
YPL265W	DIP5	274	109.937	108.03	108.984	0.0091757	9.1757	215	Plate2	0.792573	0.820611	-0.335385	-0.28523
YOR305W	RRG7	95	120.294	122.223	121.259	0.00824682	8.24682	216	Plate2	0.712339	0.824427	-0.489364	-0.278535
YOR347C	PYK2	221	103.226	105.576	104.401	0.00957845	9.57845	216	Plate2	0.827362	0.824427	-0.27341	-0.278535
YOR085W	OST3	356	102.245	92.7692	97.5073	0.0102556	10.2556	217	Plate2	0.885856	0.828244	-0.174856	-0.271872
YOR295W	UAF30	75	140.875	141.432	141.153	0.00708449	7.08449	218	Plate2	0.611939	0.832061	-0.708539	-0.265239
YOR330C	MIP1	177	101.616	102.727	102.171	0.00978747	9.78747	218	Plate2	0.845416	0.832061	-0.242267	-0.265239
YMR283C	RIT1	99	110.099	115.393	112.746	0.00886951	8.86951	220	Plate2	0.766126	0.839695	-0.384347	-0.252063
YNL295W	MRX6	307	111.598	105.769	108.683	0.00920104	9.20104	220	Plate2	0.794762	0.839695	-0.331406	-0.252063
YNL254C	RTC4	54	104.463	108.647	106.555	0.00938484	9.38484	221	Plate2	0.810638	0.843511	-0.302871	-0.24552
YNL273W	TOF1	6	115.334	117.849	116.592	0.00857694	8.57694	222	Plate2	0.740854	0.847328	-0.432739	-0.239007
YOR292C	YOR292C	47	119.299	121.467	120.383	0.00830682	8.30682	222	Plate2	0.717521	0.847328	-0.478907	-0.239007
YMR286W	MRPL33	105	110.554	112.695	111.624	0.00895864	8.95864	222	Plate2	0.773824	0.847328	-0.369923	-0.239007
YOR030W	DFG16	166	122.845	122.278	122.562	0.00815916	8.15916	222	Plate2	0.704767	0.847328	-0.504781	-0.239007
YNL328C	MDJ2	211	116.229	114.447	115.338	0.0086702	8.6702	222	Plate2	0.748909	0.847328	-0.417137	-0.239007
YNL280C	ERG24	355	110.952	103.889	107.42	0.00930923	9.30923	222	Plate2	0.804107	0.847328	-0.314541	-0.239007
YOL052C	SPE2	130	100.851	102.612	101.732	0.00982979	9.82979	223	Plate2	0.849072	0.851145	-0.236042	-0.232523
YOR297C	TIM18	79	109.17	112.728	110.949	0.00901316	9.01316	224	Plate2	0.778534	0.854962	-0.361169	-0.226068
YPL239W	YAR1	366	110.498	109.133	109.816	0.00910618	9.10618	224	Plate2	0.786568	0.854962	-0.346356	-0.226068
YMR287C	DSS1	107	104.848	107.17	106.009	0.00943316	9.43316	225	Plate2	0.814812	0.858779	-0.295461	-0.219642
YNL323W	LEM3	245	109.135	110.582	109.859	0.00910261	9.10261	225	Plate2	0.78626	0.858779	-0.346922	-0.219642
YOR037W	CYC2	204	107.56	106.903	107.231	0.00932563	9.32563	226	Plate2	0.805523	0.862595	-0.312002	-0.213244
YOR039W	CKB2	208	110.831	108.106	109.468	0.00913505	9.13505	226	Plate2	0.789062	0.862595	-0.34179	-0.213244
YOR355W	GDS1	235	115.235	112.7	113.968	0.0087744	8.7744	226	Plate2	0.757909	0.862595	-0.399903	-0.213244
YNL302C	RPS19B	295	100.959	101.832	101.395	0.00986239	9.86239	226	Plate2	0.851888	0.862595	-0.231265	-0.213244
YOR089C	VPS21	27	136.832	137.903	137.368	0.00727973	7.27973	227	Plate2	0.628804	0.866412	-0.669317	-0.206875
YOR068C	VAM10	302	133.907	132.444	133.175	0.0075089	7.5089	227	Plate2	0.648599	0.866412	-0.624601	-0.206875
YNL285W	YNL285W	349	107.561	101.87	104.716	0.00954966	9.54966	227	Plate2	0.824875	0.866412	-0.277752	-0.206875
YOL035C	YOL035C	76	110.643	114.874	112.758	0.00886851	8.86851	228	Plate2	0.766039	0.870229	-0.38451	-0.200533
YOL056W	GPM3	140	119.735	120.294	120.014	0.00833235	8.33235	228	Plate2	0.719727	0.870229	-0.474478	-0.200533
YPL246C	RBD2	330	107.577	101.235	104.406	0.00957796	9.57796	228	Plate2	0.827319	0.870229	-0.273484	-0.200533
YNL283C	WSC2	351	104.995	97.4394	101.217	0.00987974	9.87974	228	Plate2	0.853386	0.870229	-0.228729	-0.200533
YNL253W	TEX1	56	104.596	107.724	106.16	0.00941974	9.41974	229	Plate2	0.813653	0.874046	-0.297515	-0.194219
YMR275C	BUL1	65	103.693	106.716	105.204	0.00950531	9.50531	229	Plate2	0.821044	0.874046	-0.284468	-0.194219
YMR293C	HER2	115	119.362	119.739	119.551	0.00836465	8.36465	229	Plate2	0.722517	0.874046	-0.468897	-0.194219
YOR017W	PET127	118	120.905	121.764	121.335	0.00824168	8.24168	229	Plate2	0.711895	0.874046	-0.490264	-0.194219
YOR321W	PMT3	141	121.224	121.641	121.433	0.00823502	8.23502	229	Plate2	0.71132	0.874046	-0.491429	-0.194219
YOR021C	SFM1	148	106.662	111.048	108.855	0.00918654	9.18654	229	Plate2	0.793509	0.874046	-0.333681	-0.194219
YNL270C	ALP1	10	99.4451	102.364	100.904	0.00991037	9.91037	230	Plate2	0.856032	0.877863	-0.224264	-0.187933
YMR294W	JNM1	117	120.481	121.885	121.183	0.00825196	8.25196	230	Plate2	0.712783	0.877863	-0.488465	-0.187933
YOL057W	YOL057W	142	120.732	120.669	120.701	0.00828497	8.28497	230	Plate2	0.715634	0.877863	-0.482707	-0.187933
YNL327W	EGT2	213	115.569	114.172	114.871	0.00870544	8.70544	230	Plate2	0.751953	0.877863	-0.411285	-0.187933
YNL321W	VNX1	249	110.265	108.988	109.626	0.00912189	9.12189	230	Plate2	0.787925	0.877863	-0.343869	-0.187933
YOR058C	ASE1	262	113.832	110.884	112.358	0.00890014	8.90014	230	Plate2	0.768771	0.877863	-0.379375	-0.187933
YOR376W	YOR376W	285	114.49	110.745	112.617	0.00887965	8.87965	230	Plate2	0.767001	0.877863	-0.3827	-0.187933
YNL301C	RPL18B	297	98.6643	96.9399	97.8021	0.0102247	10.2247	230	Plate2	0.883186	0.877863	-0.179212	-0.187933
YNL336W	COS1	197	103.163	106.608	104.886	0.00953417	9.53417	232	Plate2	0.823537	0.885496	-0.280095	-0.175442
YOR350C	MNE1	227	104.877	103.404	104.141	0.00960239	9.60239	232	Plate2	0.82943	0.885496	-0.269808	-0.175442
YNL309W	STB1	261	117.043	114.631	115.837	0.00863283	8.63283	232	Plate2	0.745682	0.885496	-0.423368	-0.175442
YOL061W	PRS5	174	99.8687	103.031	101.45	0.00985711	9.85711	233	Plate2	0.851431	0.889313	-0.232038	-0.169237
YOR034C	AKR2	198	104.226	106.745	105.485	0.00947999	9.47999	233	Plate2	0.818857	0.889313	-0.288317	-0.169237
YOL079W	YOL079W	222	109.172	110.736	109.954	0.0090947	9.0947	233	Plate2	0.785577	0.889313	-0.348176	-0.169237
YOR049C	RSB1	248	109.612	109.082	109.347	0.00914523	9.14523	233	Plate2	0.789941	0.889313	-0.340183	-0.169237
YOR065W	CYT1	296	103.478	103.03	103.254	0.00968488	9.68488	233	Plate2	0.836554	0.889313	-0.257469	-0.169237
YNL293W	MSB3	311	115.361	109.407	112.384	0.00889806	8.89806	233	Plate2	0.768591	0.889313	-0.379712	-0.169237
YOL012C	HTZ1	373	93.533	84.0983	88.8156	0.0112593	11.2593	233	Plate2	0.972547	0.889313	-0.0401597	-0.169237
YOR348C	PUT4	223	108.109	109.691	108.9	0.00918272	9.18272	234	Plate2	0.793179	0.89313	-0.334281	-0.163058
YOR055W	YOR055W	260	115.92	112.251	114.085	0.00876538	8.76538	234	Plate2	0.757131	0.89313	-0.401385	-0.163058
YOR365C	YOR365C	273	104.468	103.332	103.9	0.00962463	9.62463	234	Plate2	0.831351	0.89313	-0.266471	-0.163058
YOL009C	MDM12	369	111.672	108.127	109.899	0.00909923	9.09923	234	Plate2	0.785968	0.89313	-0.347458	-0.163058
YOL049W	GSH2	124	106.66	111.119	108.889	0.00918363	9.18363	235	Plate2	0.793258	0.896947	-0.334138	-0.156906
YNL314W	DAL82	257	107.937	104.184	106.06	0.0094286	9.4286	235	Plate2	0.814418	0.896947	-0.296159	-0.156906
YNL286W	CUS2	347	97.7445	92.2473	94.9959	0.0105268	10.5268	235	Plate2	0.909275	0.896947	-0.137211	-0.156906
YMR299C	DYN3	149	93.5195	98.9429	96.2312	0.0103916	10.3916	236	Plate2	0.897603	0.900763	-0.155851	-0.15078
YNL275W	BOR1	4	105.891	110.274	108.082	0.00925221	9.25221	237	Plate2	0.799182	0.90458	-0.323404	-0.14468
YOR311C	DGK1	125	103.533	107.975	105.754	0.00945594	9.45594	237	Plate2	0.816779	0.90458	-0.291982	-0.14468
YOR022C	DDL1	150	95.419	98.9581	97.1885	0.0102893	10.2893	237	Plate2	0.888761	0.90458	-0.170132	-0.14468
YNL311C	SKP2	259	113.065	110.011	111.538	0.00896554	8.96554	237	Plate2	0.77442	0.90458	-0.368812	-0.14468
YPL244C	HUT1	334	106.07	99.6079	102.839	0.00972393	9.72393	237	Plate2	0.839927	0.90458	-0.251663	-0.14468
YNL288W	CAF40	345	96.2058	92.3303	94.268	0.010608	10.608	237	Plate2	0.916296	0.90458	-0.126115	-0.14468
YOR080W	DIA2	346	104.92	101.38	103.15	0.00969459	9.69459	237	Plate2	0.837393	0.90458	-0.256023	-0.14468
YOR291W	YPK9	45	119.749	122.585	121.167	0.00825309	8.25309	238	Plate2	0.71288	0.908397	-0.488269	-0.138605
YOR356W	CIR2	237	116.659	114.288	115.474	0.00865999	8.65999	238	Plate2	0.748027	0.908397	-0.418838	-0.138605
YOL033W	MSE1	74	105.334	111.157	108.246	0.00923824	9.23824	239	Plate2	0.797975	0.912214	-0.325584	-0.132556
YOR050C	YOR050C	250	109.205	108.619	108.912	0.00918174	9.18174	239	Plate2	0.793095	0.912214	-0.334435	-0.132556
YOR069W	VPS5	304	135.821	134.421	135.121	0.00740075	7.40075	239	Plate2	0.639258	0.912214	-0.645531	-0.132556
YMR280C	CAT8	71	119.045	121.159	120.102	0.00832625	8.32625	240	Plate2	0.7192	0.916031	-0.475535	-0.126532
YPL273W	SAM4	238	112.309	110.122	111.215	0.00899156	8.99156	240	Plate2	0.776668	0.916031	-0.36463	-0.126532
YNL319W	YNL319W	253	112.833	110.586	111.709	0.0089518	8.9518	240	Plate2	0.773233	0.916031	-0.371024	-0.126532
YNL298W	CLA4	301	94.3192	88.1463	91.2328	0.010961	10.961	240	Plate2	0.94678	0.916031	-0.0788983	-0.126532
YNL276C	YNL276C	2	113.193	117.478	115.335	0.00867038	8.67038	241	Plate2	0.748925	0.919847	-0.417107	-0.120534
YOL031C	SIL1	46	122.619	123.809	123.214	0.00811598	8.11598	241	Plate2	0.701038	0.919847	-0.512436	-0.120534
YMR265C	YMR265C	51	107.704	112.623	110.163	0.00907743	9.07743	241	Plate2	0.784085	0.919847	-0.350919	-0.120534
YMR272C	SCS7	59	105.433	107.618	106.525	0.00938744	9.38744	241	Plate2	0.810862	0.919847	-0.302471	-0.120534
YNL246W	VPS75	62	117.472	118.696	118.084	0.00846857	8.46857	241	Plate2	0.731493	0.919847	-0.451085	-0.120534
YOR029W	YOR029W	164	114.481	113.43	113.955	0.00877536	8.77536	241	Plate2	0.757993	0.919847	-0.399744	-0.120534
YOL067C	RTG1	184	109.453	107.703	108.578	0.00920997	9.20997	241	Plate2	0.795533	0.919847	-0.330006	-0.120534
YOR342C	YOR342C	189	116.723	115.328	116.025	0.0086188	8.6188	241	Plate2	0.744469	0.919847	-0.425716	-0.120534
YPL245W	YPL245W	332	106.513	99.4562	102.985	0.0097102	9.7102	241	Plate2	0.838741	0.919847	-0.253702	-0.120534
YOR375C	GDH1	283	107.499	102.266	104.883	0.00953447	9.53447	242	Plate2	0.823563	0.923664	-0.28005	-0.11456
YOR322C	LDB19	143	114.078	114.598	114.338	0.00874598	8.74598	243	Plate2	0.755455	0.927481	-0.404583	-0.10861
YPL274W	SAM3	236	115.421	113.177	114.299	0.00874898	8.74898	243	Plate2	0.755714	0.927481	-0.404087	-0.10861
YNL303W	YNL303W	293	97.4371	99.4241	98.4306	0.0101594	10.1594	243	Plate2	0.877546	0.927481	-0.188453	-0.10861
YNL096C	RPS7B	359	109.139	102.943	106.041	0.00943033	9.43033	243	Plate2	0.814567	0.927481	-0.295894	-0.10861
YNL271C	BNI1	8	101.08	104.237	102.659	0.00974102	9.74102	244	Plate2	0.841403	0.931298	-0.24913	-0.102686
YOR005C	DNL4	70	118.863	120.56	119.712	0.00835341	8.35341	244	Plate2	0.721546	0.931298	-0.470836	-0.102686
YOL045W	PSK2	92	114.688	115.963	115.326	0.00867109	8.67109	244	Plate2	0.748986	0.931298	-0.416989	-0.102686
YOL002C	IZH2	331	106.737	100.333	103.535	0.0096586	9.6586	244	Plate2	0.834285	0.931298	-0.261388	-0.102686
YOR083W	WHI5	352	98.3115	89.0044	93.658	0.0106771	10.6771	244	Plate2	0.922264	0.931298	-0.116748	-0.102686
YMR284W	YKU70	101	104.671	108.994	106.833	0.00936044	9.36044	245	Plate2	0.80853	0.935115	-0.306626	-0.0967851
YOR054C	VHS3	258	112.357	108.902	110.63	0.00903914	9.03914	245	Plate2	0.780778	0.935115	-0.357016	-0.0967851
YPL269W	KAR9	270	94.1997	96.7877	95.4937	0.0104719	10.4719	245	Plate2	0.904535	0.935115	-0.144752	-0.0967851
YOL070C	NBA1	188	115.994	115.729	115.861	0.008631	8.631	246	Plate2	0.745523	0.938931	-0.423674	-0.0909085
YOR041C	YOR041C	212	114.086	112.264	113.175	0.00883587	8.83587	246	Plate2	0.76322	0.938931	-0.38983	-0.0909085
YOL081W	IRA2	226	100.414	99.5938	100.004	0.00999961	9.99961	246	Plate2	0.86374	0.938931	-0.211331	-0.0909085
YOL085C	YOL085C	234	112.39	109.801	111.096	0.00900124	9.00124	246	Plate2	0.777504	0.938931	-0.363079	-0.0909085
YPL267W	ACM1	272	100.689	100.112	100.401	0.00996011	9.96011	246	Plate2	0.860328	0.938931	-0.217041	-0.0909085
YOR367W	SCP1	275	102.131	99.1963	100.664	0.00993407	9.93407	246	Plate2	0.858079	0.938931	-0.220818	-0.0909085
YOR001W	RRP6	64	110.764	112.55	111.657	0.00895599	8.95599	247	Plate2	0.773595	0.942748	-0.37035	-0.0850558
YOR014W	RTS1	112	117.496	118.073	117.785	0.00849007	8.49007	247	Plate2	0.73335	0.942748	-0.447426	-0.0850558
YNL291C	MID1	341	80.1684	82.1847	81.1766	0.0123188	12.3188	247	Plate2	1.06407	0.942748	0.0895904	-0.0850558
YOL051W	GAL11	128	104.13	106.772	105.451	0.00948307	9.48307	248	Plate2	0.819123	0.946565	-0.287848	-0.0792267
YOR038C	HIR2	206	107.088	105.169	106.128	0.00942255	9.42255	248	Plate2	0.813895	0.946565	-0.297085	-0.0792267
YOR349W	CIN1	225	98.7434	98.8416	98.7925	0.0101222	10.1222	248	Plate2	0.874331	0.946565	-0.193748	-0.0792267
YNL320W	YNL320W	251	105.901	104.523	105.212	0.00950465	9.50465	248	Plate2	0.820987	0.946565	-0.284568	-0.0792267
YPL260W	CUB1	282	109.607	105.221	107.414	0.00930977	9.30977	248	Plate2	0.804154	0.946565	-0.314457	-0.0792267
YPL259C	APM1	286	109.179	105.875	107.527	0.00929997	9.29997	248	Plate2	0.803307	0.946565	-0.315977	-0.0792267
YOL023W	IFM1	30	106.434	109.956	108.195	0.00924254	9.24254	249	Plate2	0.798346	0.950382	-0.324913	-0.0734211
YOR012W	YOR012W	108	104.326	105.776	105.051	0.00951917	9.51917	249	Plate2	0.822241	0.950382	-0.282367	-0.0734211
YOR028C	CIN5	162	109.61	109.166	109.388	0.00914174	9.14174	249	Plate2	0.78964	0.950382	-0.340733	-0.0734211
YOR377W	ATF1	287	110.29	106.59	108.44	0.00922167	9.22167	249	Plate2	0.796544	0.950382	-0.328175	-0.0734211
YPL256C	CLN2	316	82.9492	86.3246	84.6369	0.0118152	11.8152	249	Plate2	1.02056	0.950382	0.0293669	-0.0734211
YPL253C	VIK1	320	97.0827	93.2308	95.1567	0.010509	10.509	249	Plate2	0.907738	0.950382	-0.139652	-0.0734211
YOR084W	LPX1	354	110.745	105.048	107.896	0.00926815	9.26815	249	Plate2	0.800559	0.950382	-0.320921	-0.0734211
YOL039W	RPP2A	82	119.011	120.917	119.964	0.00833585	8.33585	250	Plate2	0.720029	0.954198	-0.473873	-0.0676387
YOL041C	NOP12	84	111.781	113.814	112.797	0.00886547	8.86547	250	Plate2	0.765776	0.954198	-0.385005	-0.0676387
YMR306C-A	YMR306C-A	163	114.063	113.155	113.609	0.00880209	8.80209	250	Plate2	0.760302	0.954198	-0.395355	-0.0676387
YMR310C	YMR310C	167	115.32	113.979	114.65	0.00872222	8.72222	250	Plate2	0.753403	0.954198	-0.408507	-0.0676387
YOL062C	APM4	176	97.7071	99.9539	98.8305	0.0101183	10.1183	250	Plate2	0.873995	0.954198	-0.194303	-0.0676387
YNL326C	PFA3	215	115.681	114.628	115.154	0.00868399	8.68399	250	Plate2	0.7501	0.954198	-0.414844	-0.0676387
YPL264C	YPL264C	276	100.724	97.048	98.886	0.0101127	10.1127	250	Plate2	0.873505	0.954198	-0.195112	-0.0676387
YNL299W	TRF5	299	94.758	90.3086	92.5333	0.0108069	10.8069	250	Plate2	0.933474	0.954198	-0.0993188	-0.0676387
YOL046C	YOL046C	94	119.371	120.967	120.169	0.00832161	8.32161	251	Plate2	0.718799	0.958015	-0.47634	-0.0618794
YMR294W-A	YMR294W-A	119	114.997	115.743	115.37	0.00866778	8.66778	251	Plate2	0.7487	0.958015	-0.41754	-0.0618794
YMR295C	YMR295C	145	100.364	106.699	103.532	0.00965889	9.65889	251	Plate2	0.83431	0.958015	-0.261344	-0.0618794
YOR374W	ALD4	281	108.036	103.728	105.882	0.00944451	9.44451	251	Plate2	0.815792	0.958015	-0.293727	-0.0618794
YNL278W	CAF120	357	104.265	97.4732	100.869	0.00991385	9.91385	251	Plate2	0.856332	0.958015	-0.223757	-0.0618794
YOL020W	TAT2	28	104.19	108.46	106.325	0.00940513	9.40513	252	Plate2	0.81239	0.961832	-0.299755	-0.0561431
YOL053W	AIM39	134	107.884	107.824	107.854	0.00927181	9.27181	252	Plate2	0.800874	0.961832	-0.320352	-0.0561431
YNL333W	SNZ2	203	102.573	102.078	102.325	0.00977275	9.77275	252	Plate2	0.844145	0.961832	-0.244437	-0.0561431
YOR043W	WHI2	216	104.925	106.4	105.662	0.0094641	9.4641	252	Plate2	0.817484	0.961832	-0.290738	-0.0561431
YPL262W	FUM1	280	112.33	106.964	109.647	0.00912018	9.12018	252	Plate2	0.787777	0.961832	-0.344141	-0.0561431
YPL250C	ATG41	322	93.9654	89.6658	91.8156	0.0108914	10.8914	252	Plate2	0.940771	0.961832	-0.0880851	-0.0561431
YOR006C	TSR3	72	117.139	120.649	118.894	0.00841086	8.41086	253	Plate2	0.726508	0.965649	-0.460949	-0.0504294
YOR016C	ERP4	116	115.518	116.317	115.918	0.00862681	8.62681	253	Plate2	0.745162	0.965649	-0.424375	-0.0504294
YMR303C	ADH2	155	95.6376	95.964	95.8008	0.0104383	10.4383	253	Plate2	0.901635	0.965649	-0.149385	-0.0504294
YOL065C	INP54	182	102.284	100.487	101.386	0.00986334	9.86334	253	Plate2	0.85197	0.965649	-0.231126	-0.0504294
YNL053W	MSG5	263	113.951	109.942	111.947	0.00893283	8.93283	253	Plate2	0.771595	0.965649	-0.374085	-0.0504294
YOL003C	PFA4	333	100.674	92.8002	96.7373	0.0103373	10.3373	253	Plate2	0.892906	0.965649	-0.163419	-0.0504294
YOR338W	YOR338W	185	108.554	106.557	107.555	0.00929755	9.29755	254	Plate2	0.803098	0.969466	-0.316352	-0.0447383
YOL068C	HST1	186	107.409	105.686	106.548	0.00938547	9.38547	254	Plate2	0.810693	0.969466	-0.302773	-0.0447383
YOR042W	CUE5	214	112.748	110.512	111.63	0.00895816	8.95816	254	Plate2	0.773782	0.969466	-0.37	-0.0447383
YOR357C	SNX3	239	113.138	111.258	112.198	0.00891281	8.91281	254	Plate2	0.769866	0.969466	-0.377322	-0.0447383
YOR368W	RAD17	277	101.002	96.5249	98.7635	0.0101252	10.1252	254	Plate2	0.874588	0.969466	-0.193325	-0.0447383
YOR009W	TIR4	102	100.931	104.797	102.864	0.00972157	9.72157	255	Plate2	0.839724	0.973282	-0.252013	-0.0390696
YOL018C	TLG2	383	110.916	105.228	108.072	0.00925308	9.25308	255	Plate2	0.799257	0.973282	-0.323269	-0.0390696
YOL019W	YOL019W	26	105.258	110.66	107.959	0.00926275	9.26275	256	Plate2	0.800092	0.977099	-0.321762	-0.033423
YOR328W	PDR10	175	97.7632	100.815	99.2892	0.0100716	10.0716	256	Plate2	0.869957	0.977099	-0.200983	-0.033423
YOR354C	MSC6	233	106.685	102.956	104.821	0.00954012	9.54012	256	Plate2	0.82405	0.977099	-0.279195	-0.033423
YOR071C	NRT1	308	106.715	100.19	103.453	0.00966625	9.66625	256	Plate2	0.834945	0.977099	-0.260246	-0.033423
YMR300C	ADE4	151	100.387	103.764	102.075	0.00979669	9.79669	257	Plate2	0.846212	0.980916	-0.240908	-0.0277985
YOL071W	SDH5	190	124.594	124.226	124.41	0.00803793	8.03793	257	Plate2	0.694295	0.980916	-0.526379	-0.0277985
YOR082C	YOR082C	350	98.6093	89.5562	94.0827	0.0106289	10.6289	257	Plate2	0.9181	0.980916	-0.123276	-0.0277985
YOL036W	YOL036W	78	102.738	106.503	104.621	0.00955835	9.55835	258	Plate2	0.825625	0.984733	-0.276441	-0.0221957
YOR024W	YOR024W	154	97.1332	98.0025	97.5679	0.0102493	10.2493	258	Plate2	0.885306	0.984733	-0.175752	-0.0221957
YMR304C-A	YMR304C-A	159	106.264	105.069	105.667	0.00946373	9.46373	258	Plate2	0.817452	0.984733	-0.290794	-0.0221957
YOL083W	ATG34	230	107.021	103.829	105.425	0.00948539	9.48539	258	Plate2	0.819324	0.984733	-0.287495	-0.0221957
YOR053W	YOR053W	256	104.794	98.6665	101.73	0.00982991	9.82991	258	Plate2	0.849082	0.984733	-0.236025	-0.0221957
YOR072W	YOR072W	310	108.307	103.943	106.125	0.00942282	9.42282	258	Plate2	0.813918	0.984733	-0.297044	-0.0221957
YNL266W	YNL266W	18	111.085	112.521	111.803	0.00894429	8.94429	259	Plate2	0.772585	0.98855	-0.372235	-0.0166147
YOR090C	PTC5	29	100.046	104.127	102.086	0.00979564	9.79564	259	Plate2	0.846122	0.98855	-0.241063	-0.0166147
YOR003W	YSP3	68	114.598	116.993	115.795	0.00863592	8.63592	259	Plate2	0.745948	0.98855	-0.422853	-0.0166147
YOL037C	YOL037C	80	102.022	105.381	103.701	0.00964308	9.64308	259	Plate2	0.832944	0.98855	-0.263708	-0.0166147
YOL044W	PEX15	90	113.377	114.948	114.162	0.00875945	8.75945	259	Plate2	0.756618	0.98855	-0.402363	-0.0166147
YMR282C	AEP2	97	100.638	107.113	103.875	0.00962695	9.62695	259	Plate2	0.831551	0.98855	-0.266124	-0.0166147
YNL335W	DDI3	199	102.555	104.391	103.473	0.00966434	9.66434	259	Plate2	0.834781	0.98855	-0.260531	-0.0166147
YOL082W	ATG19	228	104.794	102.515	103.654	0.00964744	9.64744	259	Plate2	0.83332	0.98855	-0.263057	-0.0166147
YPL263C	KEL3	278	101.819	97.3074	99.5632	0.0100439	10.0439	259	Plate2	0.867564	0.98855	-0.204958	-0.0166147
YOL032W	OPI10	48	117.187	119.835	118.511	0.00843801	8.43801	260	Plate2	0.728854	0.992366	-0.456299	-0.0110552
YMR285C	NGL2	103	101.11	105.185	103.147	0.00969486	9.69486	260	Plate2	0.837417	0.992366	-0.255982	-0.0110552
YOR013W	YOR013W	110	103.58	104.335	103.958	0.00961931	9.61931	260	Plate2	0.830891	0.992366	-0.26727	-0.0110552
YOR314W	YOR314W	131	100.749	101.96	101.355	0.00986636	9.86636	260	Plate2	0.85223	0.992366	-0.230685	-0.0110552
YOL055C	THI20	138	110.378	109.852	110.115	0.00908143	9.08143	260	Plate2	0.78443	0.992366	-0.350284	-0.0110552
YOR320C	GNT1	139	111.802	112.362	112.082	0.00892204	8.92204	260	Plate2	0.770663	0.992366	-0.375829	-0.0110552
YMR305C	SCW10	161	103.372	102.172	102.772	0.00973028	9.73028	260	Plate2	0.840476	0.992366	-0.250721	-0.0110552
YOR011W	AUS1	106	102.065	103.986	103.025	0.00970634	9.70634	261	Plate2	0.838409	0.996183	-0.254274	-0.005517
YOR316C	COT1	135	103.754	103.603	103.679	0.0096452	9.6452	261	Plate2	0.833127	0.996183	-0.263391	-0.005517
YOR339C	UBC11	187	114.19	113.41	113.8	0.00878735	8.78735	261	Plate2	0.759028	0.996183	-0.397774	-0.005517
YNL329C	PEX6	209	109.064	107.299	108.181	0.00924373	9.24373	261	Plate2	0.79845	0.996183	-0.324727	-0.005517
YNL318C	HXT14	255	109.526	105.371	107.449	0.00930676	9.30676	261	Plate2	0.803894	0.996183	-0.314923	-0.005517
YOR371C	GPB1	279	100.449	95.1983	97.8239	0.0102225	10.2225	261	Plate2	0.882989	0.996183	-0.179533	-0.005517
YOR086C	TCB1	358	103.43	95.4635	99.4466	0.0100556	10.0556	261	Plate2	0.868581	0.996183	-0.203268	-0.005517
YNL249C	MPA43	58	102.701	105.639	104.17	0.00959972	9.59972	262	Plate2	0.829199	1	-0.27021	0
YOR296W	YOR296W	77	106.63	110.789	108.709	0.00919883	9.19883	262	Plate2	0.794571	1	-0.331752	0
YOR318C	YOR318C	137	106.025	104.765	105.395	0.00948811	9.48811	262	Plate2	0.819559	1	-0.287081	0
YMR302C	YME2	153	100.873	102.299	101.586	0.0098439	9.8439	262	Plate2	0.85029	1	-0.233973	0
YOR334W	MRS2	181	101.329	99.8232	100.576	0.0099427	9.9427	262	Plate2	0.858825	1	-0.219564	0
YMR289W	ABZ2	109	100.564	101.512	101.038	0.00989726	9.89726	263	Plate2	0.8549	1.00382	-0.226173	0.00549599
YOL053C-A	DDR2	132	102.879	103.494	103.186	0.00969123	9.69123	263	Plate2	0.837103	1.00382	-0.256523	0.00549599
YOL054W	PSH1	136	103.419	101.947	102.683	0.00973875	9.73875	263	Plate2	0.841208	1.00382	-0.249466	0.00549599
YPL249C	GYP5	324	93.9871	88.215	91.1011	0.0109768	10.9768	263	Plate2	0.948149	1.00382	-0.076814	0.00549599
YOR385W	YOR385W	325	98.7316	93.6278	96.1797	0.0103972	10.3972	263	Plate2	0.898083	1.00382	-0.155079	0.00549599
YOL063C	CRT10	178	96.6596	97.0461	96.8528	0.0103249	10.3249	264	Plate2	0.891842	1.00763	-0.165141	0.0109711
YOL084W	PHM7	232	103.654	100.35	102.002	0.00980374	9.80374	264	Plate2	0.846821	1.00763	-0.23987	0.0109711
YOR051C	ETT1	252	111.522	109.49	110.506	0.00904929	9.04929	264	Plate2	0.781654	1.00763	-0.355398	0.0109711
YPL247C	YPL247C	328	99.8363	93.814	96.8252	0.0103279	10.3279	264	Plate2	0.892097	1.00763	-0.164728	0.0109711
YOR079C	ATX2	344	90.5286	86.5746	88.5516	0.0112929	11.2929	264	Plate2	0.975447	1.00763	-0.0358646	0.0109711
YMR266W	RSN1	53	102.205	106.713	104.459	0.00957316	9.57316	265	Plate2	0.826904	1.01145	-0.274208	0.0164255
YMR292W	GOT1	113	101.429	101.872	101.65	0.00983763	9.83763	265	Plate2	0.849749	1.01145	-0.234892	0.0164255
YOR307C	SLY41	121	98.6223	105.175	101.899	0.00981367	9.81367	265	Plate2	0.847679	1.01145	-0.23841	0.0164255
YOR352W	TFB6	231	105.668	100.825	103.246	0.00968558	9.68558	265	Plate2	0.836615	1.01145	-0.257363	0.0164255
YOR066W	MSA1	298	94.9192	91.3054	93.1123	0.0107397	10.7397	265	Plate2	0.927669	1.01145	-0.108318	0.0164255
YNL086W	SNN1	303	99.9731	92.4372	96.2051	0.0103945	10.3945	265	Plate2	0.897846	1.01145	-0.15546	0.0164255
YOR382W	FIT2	319	93.9258	93.151	93.5384	0.0106908	10.6908	265	Plate2	0.923443	1.01145	-0.114905	0.0164255
YOR027W	STI1	160	102.374	100.479	101.426	0.00985937	9.85937	266	Plate2	0.851627	1.01527	-0.231707	0.0218594
YNL334C	SNO2	201	96.1582	96.6015	96.3799	0.0103756	10.3756	266	Plate2	0.896218	1.01527	-0.158078	0.0218594
YOL080C	REX4	224	102.44	102.875	102.657	0.00974114	9.74114	266	Plate2	0.841415	1.01527	-0.249111	0.0218594
YNL289W	PCL1	343	91.6503	88.034	89.8421	0.0111306	11.1306	266	Plate2	0.961435	1.01527	-0.0567384	0.0218594
YOL007C	CSI2	365	79.85	79.0645	79.4573	0.0125854	12.5854	266	Plate2	1.08709	1.01527	0.120475	0.0218594
YOR315W	SFG1	133	102.33	102.655	102.493	0.00975681	9.75681	267	Plate2	0.842767	1.01908	-0.246794	0.0272729
YMR276W	DSK2	67	115.745	116.881	116.313	0.0085975	8.5975	268	Plate2	0.742629	1.0229	-0.429286	0.0326662
YOR081C	TGL5	348	100.875	93.4847	97.18	0.0102902	10.2902	268	Plate2	0.888839	1.0229	-0.170006	0.0326662
YPL225W	YPL225W	382	101.355	93.585	97.4702	0.0102595	10.2595	268	Plate2	0.886193	1.0229	-0.174308	0.0326662
YNL047C	SLM2	23	110.855	113.414	112.134	0.00891789	8.91789	270	Plate2	0.770304	1.03053	-0.3765	0.0433926
YOR298W	MUM3	81	103.377	106.279	104.828	0.00953946	9.53946	270	Plate2	0.823994	1.03053	-0.279295	0.0433926
YOR343C	YOR343C	191	113.623	111.555	112.589	0.00888185	8.88185	270	Plate2	0.767191	1.03053	-0.382342	0.0433926
YOR299W	BUD7	83	105.907	107.614	106.761	0.00936675	9.36675	271	Plate2	0.809076	1.03435	-0.305654	0.048726
YOR040W	GLO4	210	110.625	109.097	109.861	0.00910242	9.10242	271	Plate2	0.786243	1.03435	-0.346952	0.048726
YOR351C	MEK1	229	105.993	103.49	104.742	0.00954731	9.54731	271	Plate2	0.824672	1.03435	-0.278108	0.048726
YOR304C-A	BIL1	91	110.074	112.051	111.063	0.00900391	9.00391	272	Plate2	0.777734	1.03817	-0.362651	0.0540398
YOR067C	ALG8	300	94.1074	89.2394	91.6734	0.0109083	10.9083	272	Plate2	0.942229	1.03817	-0.0858496	0.0540398
YOL030W	GAS5	44	113.596	116.14	114.868	0.00870564	8.70564	273	Plate2	0.751971	1.04198	-0.411252	0.0593341
YOR337W	TEA1	183	105.054	102.942	103.998	0.00961557	9.61557	273	Plate2	0.830568	1.04198	-0.26783	0.0593341
YOR386W	PHR1	327	98.3679	90.2988	94.3333	0.0106007	10.6007	273	Plate2	0.915662	1.04198	-0.127114	0.0593341
YOR383C	FIT3	321	94.075	88.485	91.28	0.0109553	10.9553	274	Plate2	0.946291	1.0458	-0.0796448	0.0646091
YNL330C	RPD3	207	103.427	100.326	101.877	0.0098158	9.8158	275	Plate2	0.847863	1.04962	-0.238096	0.0698648
YPL230W	USV1	374	92.936	83.8419	88.3889	0.0113136	11.3136	275	Plate2	0.977242	1.04962	-0.0332119	0.0698648
YPL229W	YPL229W	376	95.7684	88.7586	92.2635	0.0108385	10.8385	275	Plate2	0.936203	1.04962	-0.0951065	0.0698648
YOR023C	AHC1	152	99.8346	102.132	100.983	0.00990263	9.90263	276	Plate2	0.855363	1.05344	-0.225391	0.0751015
YMR262W	YMR262W	21	111.09	113.509	112.299	0.00890477	8.90477	277	Plate2	0.769171	1.05725	-0.378624	0.0803192
YOR301W	RAX1	85	101.583	103.356	102.469	0.00975901	9.75901	277	Plate2	0.842957	1.05725	-0.246468	0.0803192
YPL248C	GAL4	326	100.957	94.28	97.6185	0.010244	10.244	277	Plate2	0.884847	1.05725	-0.1765	0.0803192
YOL014W	YOL014W	377	97.2516	89.2975	93.2746	0.010721	10.721	277	Plate2	0.926055	1.05725	-0.11083	0.0803192
YNL332W	THI12	205	102.538	100.401	101.469	0.00985521	9.85521	278	Plate2	0.851267	1.06107	-0.232316	0.0855181
YOR064C	YNG1	294	86.825	88.5113	87.6682	0.0114066	11.4066	278	Plate2	0.985277	1.06107	-0.0213993	0.0855181
YOL017W	ESC8	381	98.706	91.2808	94.9934	0.010527	10.527	278	Plate2	0.909299	1.06107	-0.137174	0.0855181
YMR274C	RCE1	63	91.9821	94.4791	93.2306	0.0107261	10.7261	279	Plate2	0.926492	1.06489	-0.11015	0.0906983
YOR025W	HST3	156	93.178	92.7586	92.9683	0.0107564	10.7564	279	Plate2	0.929106	1.06489	-0.106085	0.0906983
YOR052C	TMC1	254	107.283	104.664	105.973	0.00943636	9.43636	279	Plate2	0.815088	1.06489	-0.294973	0.0906983
YOR384W	FRE5	323	89.4783	83.0929	86.2856	0.0115894	11.5894	279	Plate2	1.00106	1.06489	0.00153433	0.0906983
YOL027C	MDM38	36	103.692	105.436	104.564	0.00956353	9.56353	281	Plate2	0.826073	1.07252	-0.275659	0.101003
YMR273C	ZDS1	61	109.538	110.958	110.248	0.00907042	9.07042	281	Plate2	0.78348	1.07252	-0.352032	0.101003
YMR291W	TDA1	111	101.794	102.697	102.246	0.00978036	9.78036	281	Plate2	0.844802	1.07252	-0.243315	0.101003
YOL015W	IRC10	379	102.126	93.5345	97.83	0.0102218	10.2218	281	Plate2	0.882933	1.07252	-0.179623	0.101003
YMR252C	MLO1	1	112.25	116.658	114.454	0.00873714	8.73714	282	Plate2	0.754691	1.07634	-0.406041	0.106128
YOR088W	YVC1	25	107.614	112.44	110.027	0.00908868	9.08868	282	Plate2	0.785057	1.07634	-0.349131	0.106128
YOR289W	YOR289W	41	106.607	108.781	107.694	0.00928557	9.28557	282	Plate2	0.802063	1.07634	-0.318212	0.106128
YOL029C	YOL029C	42	109.999	112.511	111.255	0.00898833	8.98833	282	Plate2	0.776388	1.07634	-0.36515	0.106128
YOR010C	TIR2	104	97.7558	101.527	99.6416	0.010036	10.036	282	Plate2	0.866881	1.07634	-0.206094	0.106128
YPL227C	ALG5	378	95.1223	86.4815	90.8019	0.011013	11.013	282	Plate2	0.951273	1.07634	-0.0720686	0.106128
YMR269W	TMA23	57	101.345	104.219	102.782	0.00972935	9.72935	283	Plate2	0.840396	1.08015	-0.250858	0.111235
YOR018W	ROD1	120	105.796	108.451	107.124	0.00933501	9.33501	284	Plate2	0.806334	1.08397	-0.31055	0.116324
YOR091W	TMA46	31	95.667	99.9446	97.8058	0.0102243	10.2243	285	Plate2	0.883152	1.08779	-0.179266	0.121395
YOL047C	LDS2	96	112.771	115.188	113.98	0.0087735	8.7735	285	Plate2	0.757832	1.08779	-0.400051	0.121395
YPL232W	SSO1	372	95.3203	87.698	91.5092	0.0109279	10.9279	285	Plate2	0.943921	1.08779	-0.0832627	0.121395
YMR253C	YMR253C	3	110.145	114.859	112.502	0.00888873	8.88873	286	Plate2	0.767785	1.0916	-0.381226	0.126448
YOL008W	COQ10	367	93.4462	90.3236	91.8849	0.0108832	10.8832	286	Plate2	0.940061	1.0916	-0.089174	0.126448
YPL226W	NEW1	380	97.8467	90.0638	93.9552	0.0106434	10.6434	286	Plate2	0.919346	1.0916	-0.12132	0.126448
YMR258C	ROY1	15	95.2695	96.6658	95.9676	0.0104202	10.4202	288	Plate2	0.900068	1.09924	-0.151894	0.136502
YOL011W	PLB3	371	88.6849	82.631	85.658	0.0116743	11.6743	288	Plate2	1.0084	1.09924	0.0120664	0.136502
YOR313C	SPS4	129	103.813	105.453	104.633	0.0095572	9.5572	290	Plate2	0.825526	1.10687	-0.276615	0.146486
YPL258C	THI21	288	103.154	99.1131	101.133	0.00988794	9.88794	290	Plate2	0.854094	1.10687	-0.227533	0.146486
YMR255W	GFD1	7	98.425	101.944	100.184	0.00998159	9.98159	292	Plate2	0.862184	1.1145	-0.213933	0.156402
YPL272C	PBI1	240	107.983	107.655	107.819	0.00927481	9.27481	292	Plate2	0.801134	1.1145	-0.319885	0.156402
YPL241C	CIN2	336	96.3585	89.4027	92.8806	0.0107665	10.7665	292	Plate2	0.929983	1.1145	-0.104724	0.156402
YOR015W	YOR015W	114	108.694	109.758	109.226	0.00915535	9.15535	293	Plate2	0.790815	1.11832	-0.338588	0.161334
YOR381W	FRE3	317	75.2085	77.6357	76.4221	0.0130852	13.0852	293	Plate2	1.13027	1.11832	0.176664	0.161334
YOL043C	NTG2	88	97.8703	97.8059	97.8381	0.010221	10.221	294	Plate2	0.88286	1.12214	-0.179743	0.166249
YOR031W	CRS5	168	108.767	108.887	108.827	0.0091889	9.1889	294	Plate2	0.793713	1.12214	-0.333311	0.166249
YPL236C	ENV7	368	94.4157	89.7581	92.0869	0.0108593	10.8593	294	Plate2	0.937999	1.12214	-0.0923421	0.166249
YMR259C	TRM732	17	103.093	104.728	103.91	0.00962368	9.62368	295	Plate2	0.831269	1.12595	-0.266613	0.171148
YMR261C	TPS3	19	110.683	112.268	111.476	0.00897057	8.97057	295	Plate2	0.774855	1.12595	-0.368002	0.171148
YOL042W	NGL1	86	99.8154	100.905	100.36	0.0099641	9.9641	295	Plate2	0.860673	1.12595	-0.216463	0.171148
YMR254C	YMR254C	5	95.3505	99.7756	97.5631	0.0102498	10.2498	296	Plate2	0.885349	1.12977	-0.175682	0.17603
YOR002W	ALG6	66	111.071	113.108	112.09	0.00892141	8.92141	296	Plate2	0.770608	1.12977	-0.375931	0.17603
YOR059C	LPL1	264	105.692	103.224	104.458	0.00957322	9.57322	296	Plate2	0.82691	1.12977	-0.274199	0.17603
YOR092W	ECM3	33	87.4712	90.2867	88.8789	0.0112513	11.2513	298	Plate2	0.971855	1.1374	-0.0411876	0.185746
YMR264W	CUE1	49	103.684	109.292	106.488	0.00939072	9.39072	298	Plate2	0.811146	1.1374	-0.301967	0.185746
YPL223C	GRE1	384	97.217	87.7606	92.4888	0.0108121	10.8121	302	Plate2	0.933923	1.15267	-0.0986251	0.204982
YOL013C	HRD1	375	93.7893	86.1131	89.9512	0.0111171	11.1171	303	Plate2	0.96027	1.15649	-0.0584883	0.209751
YOR073W	SGO1	312	92.6904	83.6616	88.176	0.011341	11.341	304	Plate2	0.979602	1.16031	-0.029732	0.214505
YOL025W	LAG2	34	92.6464	95.2392	93.9428	0.0106448	10.6448	305	Plate2	0.919468	1.16412	-0.121129	0.219242
YOL024W	YOL024W	32	89.0832	93.185	91.1341	0.0109728	10.9728	309	Plate2	0.947805	1.17939	-0.0773373	0.23804
YOL028C	YAP7	38	98.5478	100.382	99.4649	0.0100538	10.0538	311	Plate2	0.868421	1.18702	-0.203534	0.247348
YMR256C	COX7	11	99.1338	100.434	99.7841	0.0100216	10.0216	312	Plate2	0.865643	1.19084	-0.208157	0.251979
YMR257C	PET111	13	90.3832	91.3222	90.8527	0.0110068	11.0068	314	Plate2	0.950741	1.19847	-0.0728757	0.261198
YOR087W		360	96.6997	90.1298	93.4148	0.0107049	10.7049	314	Plate2	0.924665	1.19847	-0.112997	0.261198
YOR093C	CMR2	35	95.833	98.1938	97.0134	0.0103079	10.3079	322	Plate2	0.890366	1.22901	-0.16753	0.297494
YOR094W	ARF3	39	98.5055	100.443	99.4742	0.0100529	10.0529	323	Plate2	0.86834	1.23282	-0.203668	0.301967
YNL268W	LYP1	16	94.9453	96.152	95.5487	0.0104659	10.4659	327	Plate2	0.904015	1.24809	-0.145582	0.319724
YEL009C	GCN4	220	125.278	126.375	125.827	0.00794745	7.94745	74	Plate 3	0.68648	0.282443	-0.54271	-1.82397
YEL027W	VMA3	270	125.051	126.313	125.682	0.00795659	7.95659	81	Plate 3	0.687269	0.30916	-0.541052	-1.69357
YBR200W	BEM1	106	119.64	120.481	120.06	0.00832915	8.32915	89	Plate 3	0.71945	0.339695	-0.475034	-1.55769
YDR069C	DOA4	27	109.116	113.677	111.396	0.00897697	8.97697	115	Plate 3	0.775407	0.438931	-0.366974	-1.18793
YDR432W	NPL3	174	111.258	113.899	112.579	0.00888266	8.88266	119	Plate 3	0.767261	0.454198	-0.38221	-1.13861
YEL051W	VMA8	332	108.153	108.088	108.12	0.00924894	9.24894	122	Plate 3	0.7989	0.465649	-0.323914	-1.10269
YDR392W	SPT3	46	93.9585	94.0849	94.0217	0.0106358	10.6358	133	Plate 3	0.918696	0.507634	-0.12234	-0.978141
YPL097W	MSY1	10	127.093	127.579	127.336	0.00785324	7.85324	138	Plate 3	0.678342	0.526718	-0.559915	-0.924899
YDR136C	VPS61	237	108.715	109.285	109	0.00917434	9.17434	145	Plate 3	0.792455	0.553435	-0.335599	-0.853514
YEL050C	RML2	330	121.084	121.129	121.106	0.00825722	8.25722	146	Plate 3	0.713237	0.557252	-0.487547	-0.843598
YDR123C	INO2	187	104.005	104.405	104.205	0.00959647	9.59647	156	Plate 3	0.828918	0.59542	-0.270698	-0.748021
YDR382W	RPP2B	28	113.665	117.864	115.765	0.00863822	8.63822	166	Plate 3	0.746147	0.633588	-0.422468	-0.658384
YDR115W	MRX14	173	113.656	116.853	115.255	0.00867645	8.67645	175	Plate 3	0.749449	0.667939	-0.416098	-0.582212
YDR108W	TRS85	137	88.8118	90.0464	89.4291	0.011182	11.182	181	Plate 3	0.965875	0.69084	-0.0500909	-0.533577
YBR175W	SWD3	22	88.6418	88.8407	88.7412	0.0112687	11.2687	182	Plate 3	0.973363	0.694656	-0.0389504	-0.525628
YDR080W	VPS41	47	117.176	117.301	117.239	0.0085296	8.5296	182	Plate 3	0.736765	0.694656	-0.440724	-0.525628
YPL205C	YPL205C	51	113.215	117.835	115.525	0.00865614	8.65614	185	Plate 3	0.747694	0.706107	-0.419479	-0.502042
YPL193W	RSA1	97	120.298	123.17	121.734	0.00821464	8.21464	185	Plate 3	0.709559	0.706107	-0.495006	-0.502042
YDR114C	YDR114C	171	104.449	110.513	107.481	0.00930393	9.30393	188	Plate 3	0.803649	0.717557	-0.315362	-0.478834
YEL007W	MIT1	192	77.8321	77.1027	77.4674	0.0129086	12.9086	188	Plate 3	1.11502	0.717557	0.157064	-0.478834
YBR187W	GDT1	70	89.7209	90.1728	89.9468	0.0111177	11.1177	192	Plate 3	0.960316	0.732824	-0.0584188	-0.448461
YPL194W	DDC1	71	88.7701	89.3624	89.0662	0.0112276	11.2276	192	Plate 3	0.969811	0.732824	-0.0442244	-0.448461
YDR079W	PET100	43	91.9953	92.5146	92.2549	0.0108395	10.8395	194	Plate 3	0.93629	0.740458	-0.0949725	-0.43351
YPL195W	APL5	69	93.0684	93.4313	93.2499	0.0107239	10.7239	194	Plate 3	0.9263	0.740458	-0.110448	-0.43351
YBR179C	FZO1	54	111.623	115.32	113.471	0.00881279	8.81279	196	Plate 3	0.761226	0.748092	-0.393603	-0.418713
YDR391C	YDR391C	44	80.6651	81.5379	81.1015	0.0123302	12.3302	197	Plate 3	1.06505	0.751908	0.090925	-0.411371
YDR347W	MRP1	313	111.728	116.515	114.121	0.0087626	8.7626	199	Plate 3	0.75689	0.759542	-0.401844	-0.396798
YDR101C	ARX1	125	108.908	112.346	110.627	0.00903939	9.03939	202	Plate 3	0.780799	0.770992	-0.356977	-0.375212
YDR410C	STE14	96	90.1294	90.8102	90.4698	0.0110534	11.0534	203	Plate 3	0.954765	0.774809	-0.0667822	-0.368087
YEL033W	MTC7	278	70.0484	73.3313	71.6898	0.013949	13.949	203	Plate 3	1.20488	0.774809	0.268885	-0.368087
YPL207W	TYW1	23	79.9769	80.086	80.0315	0.0124951	12.4951	204	Plate 3	1.07929	0.778626	0.110087	-0.360998
YDR076W	RAD55	37	70.3253	74.9755	72.6504	0.0137645	13.7645	204	Plate 3	1.18895	0.778626	0.249683	-0.360998
YBR195C	MSI1	100	105.727	109.923	107.825	0.00927426	9.27426	205	Plate 3	0.801087	0.782443	-0.31997	-0.353943
YPL104W	MSD1	355	111.329	112.568	111.948	0.00893268	8.93268	205	Plate 3	0.771582	0.782443	-0.374109	-0.353943
YEL024W	RIP1	266	101.637	106.991	104.314	0.00958647	9.58647	209	Plate 3	0.828054	0.79771	-0.272203	-0.326064
YEL041W	YEF1	314	103.377	108.716	106.047	0.00942981	9.42981	209	Plate 3	0.814522	0.79771	-0.295974	-0.326064
YEL054C	RPL12A	362	113.068	117.02	115.044	0.00869234	8.69234	209	Plate 3	0.750822	0.79771	-0.413458	-0.326064
YDR388W	RVS167	40	107.441	109.521	108.481	0.00921821	9.21821	210	Plate 3	0.796245	0.801527	-0.328715	-0.319177
YBR186W	PCH2	68	83.4992	84.3769	83.938	0.0119135	11.9135	214	Plate 3	1.02906	0.816794	0.0413288	-0.291956
YDR395W	SXM1	76	105.205	109.113	107.159	0.00933191	9.33191	214	Plate 3	0.806066	0.816794	-0.31103	-0.291956
YDR078C	SHU2	41	76.3008	77.0203	76.6606	0.0130445	13.0445	216	Plate 3	1.12675	0.824427	0.172169	-0.278535
YDR127W	ARO1	219	85.1019	93.1728	89.1374	0.0112186	11.2186	216	Plate 3	0.969037	0.824427	-0.0453765	-0.278535
YDR405W	MRP20	88	82.8277	85.5882	84.208	0.0118754	11.8754	218	Plate 3	1.02576	0.832061	0.036697	-0.265239
YDR431W	YDR431W	172	97.2555	103.142	100.199	0.00998018	9.98018	218	Plate 3	0.862062	0.832061	-0.214137	-0.265239
YPL180W	TCO89	119	82.372	83.7725	83.0723	0.0120377	12.0377	220	Plate 3	1.03979	0.839695	0.0562871	-0.252063
YDR393W	SHE9	74	99.0687	106.058	102.563	0.00975006	9.75006	221	Plate 3	0.842185	0.843511	-0.247791	-0.24552
YPL102C	YPL102C	2	116.945	120.661	118.803	0.00841728	8.41728	222	Plate 3	0.727063	0.847328	-0.459848	-0.239007
YDR385W	EFT2	34	82.3335	87.4025	84.868	0.011783	11.783	222	Plate 3	1.01779	0.847328	0.0254332	-0.239007
YPL191C	YPL191C	101	98.4332	104.585	101.509	0.00985132	9.85132	222	Plate 3	0.850932	0.847328	-0.232885	-0.239007
YDR389W	SAC7	42	64.7882	66.2209	65.5045	0.0152661	15.2661	223	Plate 3	1.31865	0.851145	0.399059	-0.232523
YDR409W	SIZ1	94	82.9918	83.7451	83.3684	0.011995	11.995	223	Plate 3	1.03609	0.851145	0.051153	-0.232523
YDR386W	MUS81	36	69.8431	74.4821	72.1626	0.0138576	13.8576	224	Plate 3	1.19698	0.854962	0.259402	-0.226068
YDR408C	ADE8	92	80.2714	81.2275	80.7495	0.012384	12.384	224	Plate 3	1.0697	0.854962	0.0972013	-0.226068
YDR073W	SNF11	33	71.2299	78.0816	74.6558	0.0133948	13.3948	226	Plate 3	1.15701	0.862595	0.2104	-0.213244
YPL196W	OXR1	67	82.2437	83.3736	82.8087	0.012076	12.076	226	Plate 3	1.0431	0.862595	0.0608722	-0.213244
YBR268W	MRPL37	310	71.0709	75.1074	73.0891	0.0136819	13.6819	226	Plate 3	1.18181	0.862595	0.240997	-0.213244
YEL057C	SDD1	368	77.0813	83.5662	80.3238	0.0124496	12.4496	226	Plate 3	1.07537	0.862595	0.104827	-0.213244
YBR178W	YBR178W	52	101.181	105.821	103.501	0.00966177	9.66177	227	Plate 3	0.834559	0.866412	-0.260915	-0.206875
YBR231C	SWC5	212	77.5876	78.892	78.2398	0.0127812	12.7812	227	Plate 3	1.10401	0.866412	0.14275	-0.206875
YDR426C	YDR426C	142	72.6951	74.0607	73.3779	0.0136281	13.6281	228	Plate 3	1.17716	0.870229	0.235308	-0.200533
YPL157W	TGS1	205	77.0201	80.1536	78.5868	0.0127248	12.7248	228	Plate 3	1.09913	0.870229	0.136367	-0.200533
YDR085C	AFR1	77	95.7497	102.781	99.2655	0.010074	10.074	230	Plate 3	0.870165	0.877863	-0.200639	-0.187933
YEL038W	UTR4	284	75.0335	77.5368	76.2852	0.0131087	13.1087	230	Plate 3	1.1323	0.877863	0.179251	-0.187933
YDR349C	YPS7	317	107.38	111.256	109.318	0.00914761	9.14761	230	Plate 3	0.790147	0.877863	-0.339807	-0.187933
YBR181C	RPS6B	58	111.281	113.36	112.321	0.00890308	8.90308	231	Plate 3	0.769024	0.881679	-0.378899	-0.181674
YDR425W	SNX41	140	72.8038	73.836	73.3199	0.0136389	13.6389	231	Plate 3	1.17809	0.881679	0.236449	-0.181674
YPL152W	RRD2	213	101.213	101.671	101.442	0.00985783	9.85783	232	Plate 3	0.851494	0.885496	-0.231932	-0.175442
YDR075W	PPH3	35	80.0459	84.1453	82.0956	0.0121809	12.1809	233	Plate 3	1.05216	0.889313	0.0733488	-0.169237
YDR077W	SED1	39	70.8404	72.9091	71.8747	0.0139131	13.9131	233	Plate 3	1.20178	0.889313	0.265169	-0.169237
YPL203W	TPK2	53	94.9286	100.741	97.8349	0.0102213	10.2213	233	Plate 3	0.882889	0.889313	-0.179695	-0.169237
YDR387C	CIN10	38	69.9621	72.9668	71.4644	0.013993	13.993	234	Plate 3	1.20868	0.89313	0.273429	-0.163058
YBR185C	MBA1	66	79.1764	80.6176	79.897	0.0125161	12.5161	234	Plate 3	1.08111	0.89313	0.112513	-0.163058
YDR084C	TVP23	75	93.2481	100.265	96.7566	0.0103352	10.3352	234	Plate 3	0.892729	0.89313	-0.163706	-0.163058
YPL181W	CTI6	115	78.6755	79.6151	79.1453	0.012635	12.635	234	Plate 3	1.09138	0.89313	0.12615	-0.163058
YEL042W	GDA1	316	92.992	98.3967	95.6944	0.0104499	10.4499	234	Plate 3	0.902638	0.89313	-0.14778	-0.163058
YDR360W	YDR360W	333	68.6648	71.2242	69.9445	0.014297	14.297	234	Plate 3	1.23494	0.89313	0.304443	-0.163058
YDR345C	HXT3	285	72.5316	75.1588	73.8452	0.0135418	13.5418	235	Plate 3	1.16971	0.896947	0.22615	-0.156906
YDR380W	ARO10	26	96.0481	102.842	99.4451	0.0100558	10.0558	236	Plate 3	0.868594	0.900763	-0.203246	-0.15078
YDR384C	ATO3	32	80.0775	86.9497	83.5136	0.0119741	11.9741	236	Plate 3	1.03429	0.900763	0.0486426	-0.15078
YDR097C	MSH6	93	79.6415	80.9143	80.2779	0.0124567	12.4567	236	Plate 3	1.07598	0.900763	0.105651	-0.15078
YPL167C	REV3	165	72.1272	73.6492	72.8882	0.0137196	13.7196	236	Plate 3	1.18507	0.900763	0.244969	-0.15078
YEL003W	GIM4	184	68.6242	70.8146	69.7194	0.0143432	14.3432	236	Plate 3	1.23893	0.900763	0.309094	-0.15078
YBR258C	SHG1	292	92.4799	98.1396	95.3098	0.0104921	10.4921	236	Plate 3	0.906281	0.900763	-0.14197	-0.15078
YDR369C	XRS2	367	94.4374	98.9473	96.6923	0.0103421	10.3421	237	Plate 3	0.893322	0.90458	-0.162747	-0.14468
YPL096W	PNG1	12	78.1582	83.3544	80.7563	0.0123829	12.3829	238	Plate 3	1.06961	0.908397	0.0970786	-0.138605
YPL212C	PUS1	19	78.4283	79.2354	78.8319	0.0126852	12.6852	238	Plate 3	1.09572	0.908397	0.131875	-0.138605
YDR072C	IPT1	31	73.2354	81.2324	77.2339	0.0129477	12.9477	238	Plate 3	1.11839	0.908397	0.161419	-0.138605
YBR220C	YBR220C	166	71.5129	72.9596	72.2363	0.0138435	13.8435	238	Plate 3	1.19576	0.908397	0.25793	-0.138605
YDR137W	RGP1	239	59.5558	61.5299	60.5429	0.0165172	16.5172	238	Plate 3	1.42671	0.908397	0.512697	-0.138605
YBR255W	MTC4	290	98.3135	104.37	101.342	0.00986761	9.86761	238	Plate 3	0.852339	0.908397	-0.230501	-0.138605
YBR176W	ECM31	24	74.5264	74.1398	74.3331	0.013453	13.453	239	Plate 3	1.16203	0.912214	0.216649	-0.132556
YPL166W	ATG29	167	69.3898	70.772	70.0809	0.0142692	14.2692	239	Plate 3	1.23254	0.912214	0.301632	-0.132556
YEL039C	CYC7	286	69.9055	74.4942	72.1999	0.0138504	13.8504	239	Plate 3	1.19637	0.912214	0.258658	-0.132556
YPL115C	BEM3	307	59.9016	62.9896	61.4456	0.0162746	16.2746	239	Plate 3	1.40575	0.912214	0.491344	-0.132556
YPL114W	YPL114W	309	68.8052	73.4261	71.1157	0.0140616	14.0616	239	Plate 3	1.2146	0.912214	0.280486	-0.132556
YDR098C	GRX3	95	81.3934	82.1728	81.7831	0.0122275	12.2275	240	Plate 3	1.05618	0.916031	0.0788509	-0.126532
YPL133C	RDS2	261	82.5937	84.4	83.4968	0.0119765	11.9765	240	Plate 3	1.0345	0.916031	0.0489321	-0.126532
YDR083W	RRP8	73	101.918	109.581	105.749	0.00945631	9.45631	241	Plate 3	0.816812	0.919847	-0.291925	-0.120534
YBR217W	ATG12	160	75.9635	78.8783	77.4209	0.0129164	12.9164	241	Plate 3	1.11569	0.919847	0.157931	-0.120534
YBR233W	PBP2	214	77.9802	80.1912	79.0857	0.0126445	12.6445	241	Plate 3	1.0922	0.919847	0.127237	-0.120534
YEL052W	AFG1	334	60.0407	63.5137	61.7772	0.0161872	16.1872	241	Plate 3	1.39821	0.919847	0.483579	-0.120534
YDR070C	FMP16	29	73.0245	84.8387	78.9316	0.0126692	12.6692	242	Plate 3	1.09433	0.923664	0.130051	-0.11456
YBR177C	EHT1	50	103.685	110.62	107.152	0.0093325	9.3325	242	Plate 3	0.806117	0.923664	-0.310939	-0.11456
YDR109C	YDR109C	139	74.2033	75.9206	75.062	0.0133223	13.3223	242	Plate 3	1.15075	0.923664	0.202572	-0.11456
YDR110W	FOB1	141	72.347	73.1286	72.7378	0.013748	13.748	242	Plate 3	1.18752	0.923664	0.247949	-0.11456
YEL020C	PXP1	238	80.9393	82.8027	81.871	0.0122143	12.2143	242	Plate 3	1.05504	0.923664	0.077301	-0.11456
YBR250W	SPO23	262	78.5596	80.3995	79.4795	0.0125819	12.5819	242	Plate 3	1.08679	0.923664	0.12007	-0.11456
YBR266C	YBR266C	306	67.5739	69.6871	68.6305	0.0145708	14.5708	242	Plate 3	1.25859	0.923664	0.331804	-0.11456
YDR363W	ESC2	335	53.4541	58.6799	56.067	0.0178358	17.8358	242	Plate 3	1.54061	0.923664	0.623501	-0.11456
YPL208W	RKM1	21	68.5302	68.9799	68.7551	0.0145444	14.5444	243	Plate 3	1.25631	0.927481	0.329187	-0.10861
YEL037C	RAD23	282	64.3882	65.981	65.1846	0.015341	15.341	243	Plate 3	1.32512	0.927481	0.406122	-0.10861
YBR207W	FTH1	118	70.7712	71.9624	71.3668	0.0140121	14.0121	244	Plate 3	1.21033	0.931298	0.275402	-0.102686
YDR111C	ALT2	143	67.1541	69.2055	68.1798	0.0146671	14.6671	245	Plate 3	1.26691	0.935115	0.341309	-0.0967851
YBR219C	YBR219C	164	75.3684	76.6885	76.0284	0.013153	13.153	245	Plate 3	1.13612	0.935115	0.184115	-0.0967851
YDR139C	RUB1	267	92.0973	98.4327	95.265	0.010497	10.497	245	Plate 3	0.906707	0.935115	-0.141292	-0.0967851
YDR348C	PAL1	315	91.6659	97.7764	94.7212	0.0105573	10.5573	245	Plate 3	0.911912	0.935115	-0.133033	-0.0967851
YBR174C	YBR174C	18	69.828	70.794	70.311	0.0142225	14.2225	246	Plate 3	1.2285	0.938931	0.296904	-0.0909085
YDR096W	GIS1	91	78.1368	78.9486	78.5427	0.0127319	12.7319	246	Plate 3	1.09975	0.938931	0.137176	-0.0909085
YBR221C	PDB1	168	70.6129	71.3481	70.9805	0.0140884	14.0884	246	Plate 3	1.21692	0.938931	0.283231	-0.0909085
YDR124W	YDR124W	189	81.7407	82.9473	82.344	0.0121442	12.1442	246	Plate 3	1.04898	0.938931	0.068991	-0.0909085
YPL150W	YPL150W	215	68.2071	70.0371	69.1221	0.0144671	14.4671	246	Plate 3	1.24963	0.938931	0.321506	-0.0909085
YBR194W	AIM4	98	100.595	108.09	104.342	0.00958387	9.58387	247	Plate 3	0.827829	0.942748	-0.272595	-0.0850558
YPL192C	PRM3	99	97.5398	104.284	100.912	0.00990964	9.90964	247	Plate 3	0.855969	0.942748	-0.224369	-0.0850558
YEL006W	YEA6	190	73.3453	74.0739	73.7096	0.0135668	13.5668	247	Plate 3	1.17186	0.942748	0.228801	-0.0850558
YPL155C	KIP2	209	71.5379	73.5635	72.5507	0.0137835	13.7835	247	Plate 3	1.19058	0.942748	0.251664	-0.0850558
YDR135C	YCF1	235	76.9198	78.2948	77.6073	0.0128854	12.8854	247	Plate 3	1.11301	0.942748	0.154462	-0.0850558
YBR249C	ARO4	260	77.0676	79.092	78.0798	0.0128074	12.8074	247	Plate 3	1.10627	0.942748	0.145704	-0.0850558
YEL049W	PAU2	328	76.775	78.047	77.411	0.0129181	12.9181	247	Plate 3	1.11583	0.942748	0.158115	-0.0850558
YPL098C	MGR2	8	89.2049	96.3764	92.7907	0.0107769	10.7769	248	Plate 3	0.930885	0.946565	-0.103326	-0.0792267
YDR383C	NKP1	30	66.8223	78.8305	72.8264	0.0137313	13.7313	248	Plate 3	1.18607	0.946565	0.246193	-0.0792267
YDR116C	MRPL1	175	86.2011	94.0308	90.1159	0.0110968	11.0968	248	Plate 3	0.958514	0.946565	-0.0611285	-0.0792267
YPL154C	PEP4	211	79.7717	80.6407	80.2062	0.0124679	12.4679	248	Plate 3	1.07694	0.946565	0.10694	-0.0792267
YEL008W	YEL008W	218	92.0118	99.9154	95.9636	0.0104206	10.4206	248	Plate 3	0.900106	0.946565	-0.151834	-0.0792267
YPL130W	SPO19	263	48.6198	51.0324	49.8261	0.0200698	20.0698	248	Plate 3	1.73358	0.946565	0.793752	-0.0792267
YBR267W	REI1	308	72.7898	75.3401	74.065	0.0135017	13.5017	248	Plate 3	1.16624	0.946565	0.221862	-0.0792267
YEL043W	YEL043W	318	100.546	105.079	102.812	0.00972646	9.72646	248	Plate 3	0.840146	0.946565	-0.251288	-0.0792267
YDR121W	DPB4	183	84.375	87.4264	85.9007	0.0116414	11.6414	249	Plate 3	1.00555	0.950382	0.00798409	-0.0734211
YDR125C	ECM18	191	65.2091	66.4929	65.851	0.0151858	15.1858	249	Plate 3	1.31171	0.950382	0.391449	-0.0734211
YEL010W	YEL010W	222	81.1827	87.4937	84.3382	0.011857	11.857	249	Plate 3	1.02418	0.950382	0.0344678	-0.0734211
YBR238C	YBR238C	242	91.6709	99.0865	95.3787	0.0104845	10.4845	249	Plate 3	0.905626	0.950382	-0.143013	-0.0734211
YPL197C	YPL197C	65	72.6588	73.8055	73.2321	0.0136552	13.6552	251	Plate 3	1.1795	0.958015	0.238177	-0.0618794
YBR197C	YBR197C	102	87.6632	96.0673	91.8652	0.0108855	10.8855	251	Plate 3	0.940262	0.958015	-0.0888654	-0.0618794
YBR229C	ROT2	208	80.9827	84.653	82.8179	0.0120747	12.0747	251	Plate 3	1.04298	0.958015	0.0607119	-0.0618794
YDR344C	YDR344C	283	68.0838	71.0407	69.5622	0.0143756	14.3756	251	Plate 3	1.24173	0.958015	0.31235	-0.0618794
YDR378C	LSM6	381	76.0898	81.1305	78.6102	0.012721	12.721	251	Plate 3	1.09881	0.958015	0.135938	-0.0618794
YPL215W	CBP3	11	84.1989	88.7475	86.4732	0.0115643	11.5643	252	Plate 3	0.998892	0.961832	-0.00159956	-0.0561431
YDR403W	DIT1	86	86.869	89.9508	88.4099	0.011311	11.311	252	Plate 3	0.977011	0.961832	-0.033554	-0.0561431
YBR209W	YBR209W	146	93.1783	101.494	97.3361	0.0102737	10.2737	252	Plate 3	0.887413	0.961832	-0.172322	-0.0561431
YBR228W	SLX1	206	81.1772	84.4302	82.8037	0.0120768	12.0768	252	Plate 3	1.04316	0.961832	0.0609584	-0.0561431
YPR083W	MDM36	236	76.731	78.4382	77.5846	0.0128892	12.8892	252	Plate 3	1.11333	0.961832	0.154883	-0.0561431
YDR359C	EAF1	331	75.7214	77.6898	76.7056	0.0130369	13.0369	252	Plate 3	1.12609	0.961832	0.171321	-0.0561431
YPL199C	YPL199C	61	91.0739	93.7797	92.4268	0.0108194	10.8194	253	Plate 3	0.934549	0.965649	-0.0976573	-0.0504294
YDR415C	YDR415C	126	85.7332	92.5852	89.1592	0.0112159	11.2159	253	Plate 3	0.9688	0.965649	-0.04573	-0.0504294
YBR210W	ERV15	148	89.7717	97.0014	93.3865	0.0107082	10.7082	253	Plate 3	0.924945	0.965649	-0.112561	-0.0504294
YBR251W	MRPS5	264	60.6657	65.0909	62.8783	0.0159037	15.9037	253	Plate 3	1.37372	0.965649	0.458092	-0.0504294
YEL040W	UTR2	288	63.6429	66.7824	65.2126	0.0153345	15.3345	253	Plate 3	1.32455	0.965649	0.405502	-0.0504294
YPL214C	THI6	13	74.0522	79.2253	76.6387	0.0130482	13.0482	254	Plate 3	1.12707	0.969466	0.17258	-0.0447383
YBR182C	SMP1	60	87.5989	90.4313	89.0151	0.011234	11.234	254	Plate 3	0.970368	0.969466	-0.0433965	-0.0447383
YBR183W	YPC1	62	94.3467	96.7558	95.5512	0.0104656	10.4656	254	Plate 3	0.90399	0.969466	-0.145621	-0.0447383
YDR406W	PDR15	90	69.6393	70.7005	70.1699	0.0142511	14.2511	254	Plate 3	1.23097	0.969466	0.299801	-0.0447383
YPL168W	MRX4	163	77.8775	79.2596	78.5685	0.0127277	12.7277	254	Plate 3	1.09939	0.969466	0.136702	-0.0447383
YDR122W	KIN1	185	70.8396	72.9118	71.8757	0.0139129	13.9129	254	Plate 3	1.20176	0.969466	0.26515	-0.0447383
YEL005C	VAB2	188	79.2989	80.5566	79.9277	0.0125113	12.5113	254	Plate 3	1.08069	0.969466	0.111957	-0.0447383
YDR340W	YDR340W	281	70.9412	73.6635	72.3023	0.0138308	13.8308	254	Plate 3	1.19467	0.969466	0.256612	-0.0447383
YEL047C	FRD1	324	79.5462	82.853	81.1996	0.0123153	12.3153	254	Plate 3	1.06377	0.969466	0.0891814	-0.0447383
YDR050C	TPI1	338	97.9049	104.152	101.028	0.0098982	9.8982	254	Plate 3	0.854981	0.969466	-0.226036	-0.0447383
YPL095C	EEB1	14	77.6236	81.4676	79.5456	0.0125714	12.5714	255	Plate 3	1.08589	0.973282	0.118872	-0.0390696
YBR223C	TDP1	196	87.2379	95.0717	91.1548	0.0109703	10.9703	255	Plate 3	0.94759	0.973282	-0.077665	-0.0390696
YBR230C	OM14	210	74.6176	75.2341	74.9258	0.0133465	13.3465	255	Plate 3	1.15284	0.973282	0.205191	-0.0390696
YEL025C	YEL025C	268	92.9129	99.4302	96.1716	0.0103981	10.3981	255	Plate 3	0.898159	0.973282	-0.154957	-0.0390696
YPL156C	PRM4	207	79.0091	81.342	80.1755	0.0124726	12.4726	256	Plate 3	1.07735	0.977099	0.107491	-0.033423
YEL017W	GTT3	234	65.9253	69.6286	67.7769	0.0147543	14.7543	256	Plate 3	1.27444	0.977099	0.34986	-0.033423
YBR246W	RRT2	256	61.6505	64.4725	63.0615	0.0158575	15.8575	256	Plate 3	1.36973	0.977099	0.453893	-0.033423
YPL135W	ISU1	259	66.8247	69.1055	67.9651	0.0147134	14.7134	256	Plate 3	1.27091	0.977099	0.345859	-0.033423
YDR402C	DIT2	84	92.6604	95.9154	94.2879	0.0106058	10.6058	257	Plate 3	0.916103	0.980916	-0.126419	-0.0277985
YPL170W	DAP1	161	79.2115	80.9418	80.0766	0.012488	12.488	257	Plate 3	1.07868	0.980916	0.109272	-0.0277985
YEL013W	VAC8	224	92.7272	98.7569	95.742	0.0104447	10.4447	257	Plate 3	0.902189	0.980916	-0.148499	-0.0277985
YDR134C	CCW22	233	70.3327	72.6852	71.5089	0.0139843	13.9843	257	Plate 3	1.20792	0.980916	0.27253	-0.0277985
YPR021C	AGC1	265	92.2651	100.267	96.2661	0.0103879	10.3879	257	Plate 3	0.897278	0.980916	-0.156374	-0.0277985
YPL186C	UIP4	111	90.1673	92.2588	91.213	0.0109633	10.9633	258	Plate 3	0.946985	0.984733	-0.0785865	-0.0221957
YDR100W	TVP15	123	91.6008	99.106	95.3534	0.0104873	10.4873	258	Plate 3	0.905866	0.984733	-0.142631	-0.0221957
YEL016C	NPP2	230	71.0984	74.6923	72.8953	0.0137183	13.7183	258	Plate 3	1.18495	0.984733	0.244827	-0.0221957
YDR140W	MTQ2	269	86.7016	93.8266	90.2641	0.0110786	11.0786	258	Plate 3	0.95694	0.984733	-0.0634993	-0.0221957
YPL216W	YPL216W	9	83.7621	90.497	87.1295	0.0114772	11.4772	259	Plate 3	0.991368	0.98855	-0.0125081	-0.0166147
YDR399W	HPT1	78	86.6808	94.8151	90.7479	0.0110195	11.0195	259	Plate 3	0.951839	0.98855	-0.0712111	-0.0166147
YDR094W	YDR094W	87	82.4058	85.5909	83.9984	0.011905	11.905	259	Plate 3	1.02832	0.98855	0.0402927	-0.0166147
YDR120C	TRM1	181	74.8154	78.9118	76.8636	0.0130101	13.0101	259	Plate 3	1.12378	0.98855	0.168353	-0.0166147
YDR128W	MTC5	221	87.7275	95.6456	91.6865	0.0109067	10.9067	259	Plate 3	0.942095	0.98855	-0.0860562	-0.0166147
YDR133C	YDR133C	231	74.9747	78.978	76.9764	0.012991	12.991	259	Plate 3	1.12213	0.98855	0.166238	-0.0166147
YBR206W	YBR206W	116	78.4486	80.3607	79.4047	0.0125937	12.5937	260	Plate 3	1.08781	0.992366	0.12143	-0.0110552
YEL017C-A	PMP2	232	71.8456	75.2184	73.532	0.0135995	13.5995	260	Plate 3	1.17469	0.992366	0.232281	-0.0110552
YPL116W	HOS3	305	67.2596	69.2299	68.2448	0.0146531	14.6531	260	Plate 3	1.2657	0.992366	0.339935	-0.0110552
YDR142C	PEX7	271	86.2027	91.2005	88.7016	0.0112737	11.2737	261	Plate 3	0.973797	0.996183	-0.0383072	-0.005517
YEL028W	YEL028W	272	86.4321	92.0302	89.2312	0.0112068	11.2068	261	Plate 3	0.968018	0.996183	-0.0468942	-0.005517
YDR068W	DOS2	25	101.729	107.234	104.482	0.00957105	9.57105	262	Plate 3	0.826722	1	-0.274525	0
YDR411C	DFM1	122	90.858	99.2239	95.0409	0.0105218	10.5218	262	Plate 3	0.908844	1	-0.137895	0
YDR414C	ERD1	124	83.8335	92.6876	88.2606	0.0113301	11.3301	262	Plate 3	0.978663	1	-0.0311154	0
YEL030W	ECM10	274	78.8662	82.7651	80.8157	0.0123738	12.3738	262	Plate 3	1.06882	1	0.0960189	0
YDR346C	SVF1	287	59.4102	64.4791	61.9446	0.0161434	16.1434	262	Plate 3	1.39443	1	0.479674	0
YEL048C	TCA17	326	72.2615	75.7096	73.9856	0.0135161	13.5161	262	Plate 3	1.16749	1	0.22341	0
YDR063W	AIM7	354	72.6206	74.6473	73.6339	0.0135807	13.5807	262	Plate 3	1.17307	1	0.230283	0
YEL060C	PRB1	372	78.2843	80.7772	79.5308	0.0125737	12.5737	262	Plate 3	1.08609	1	0.119141	0
YPL213W	LEA1	15	76.4137	80.1047	78.2592	0.012778	12.778	263	Plate 3	1.10373	1.00382	0.142393	0.00549599
YBR184W	YBR184W	64	70.3659	73.0091	71.6875	0.0139494	13.9494	263	Plate 3	1.20492	1.00382	0.268932	0.00549599
YDR107C	TMN2	135	80.2085	82.917	81.5628	0.0122605	12.2605	263	Plate 3	1.05903	1.00382	0.0827429	0.00549599
YEL001C	IRC22	182	78.0148	81.7887	79.9018	0.0125154	12.5154	263	Plate 3	1.08104	1.00382	0.112426	0.00549599
YBR222C	PCS60	194	93.3008	100.23	96.7654	0.0103343	10.3343	263	Plate 3	0.892648	1.00382	-0.163837	0.00549599
YPL136W	YPL136W	257	68.4827	71.8129	70.1478	0.0142556	14.2556	263	Plate 3	1.23136	1.00382	0.300256	0.00549599
YDR377W	ATP17	379	79.5613	81.8643	80.7128	0.0123896	12.3896	263	Plate 3	1.07018	1.00382	0.0978567	0.00549599
YDR433W	YDR433W	176	78.6698	85.6445	82.1571	0.0121718	12.1718	264	Plate 3	1.05137	1.00763	0.0722677	0.0109711
YBR224W	YBR224W	198	79.3552	86.5467	82.951	0.0120553	12.0553	264	Plate 3	1.04131	1.00763	0.0583951	0.0109711
YEL015W	EDC3	228	68.9797	73.7701	71.3749	0.0140105	14.0105	264	Plate 3	1.21019	1.00763	0.275238	0.0109711
YEL031W	SPF1	276	66.1813	70.4909	68.3361	0.0146335	14.6335	265	Plate 3	1.26401	1.01145	0.338005	0.0164255
YDR049W	VMS1	312	58.2448	63.3387	60.7918	0.0164496	16.4496	265	Plate 3	1.42087	1.01145	0.506778	0.0164255
YEL063C	CAN1	378	125.467	127.203	126.335	0.00791548	7.91548	265	Plate 3	0.683718	1.01145	-0.548526	0.0164255
YBR218C	PYC2	162	73.8415	75.1712	74.5063	0.0134217	13.4217	266	Plate 3	1.15933	1.01527	0.213291	0.0218594
YPR091C	NVJ2	280	71.506	73.3984	72.4522	0.0138022	13.8022	266	Plate 3	1.1922	1.01527	0.253624	0.0218594
YPL099C	INA17	6	68.2003	79.0346	73.6174	0.0135837	13.5837	267	Plate 3	1.17333	1.01908	0.230606	0.0272729
YPL092W	SSU1	16	59.6986	62.8382	61.2684	0.0163216	16.3216	267	Plate 3	1.40982	1.01908	0.49551	0.0272729
YBR203W	COS111	110	86.1349	89.9299	88.0324	0.0113595	11.3595	267	Plate 3	0.9812	1.01908	-0.0273811	0.0272729
YBR205W	KTR3	114	67.6321	68.9593	68.2957	0.0146422	14.6422	267	Plate 3	1.26476	1.01908	0.338858	0.0272729
YBR208C	DUR1,2	120	65.6984	66.808	66.2532	0.0150936	15.0936	267	Plate 3	1.30375	1.01908	0.382665	0.0272729
YDR422C	SIP1	136	74.5258	77.358	75.9419	0.013168	13.168	268	Plate 3	1.13741	1.0229	0.185758	0.0326662
YDR430C	CYM1	170	91.4063	98.456	94.9312	0.0105339	10.5339	268	Plate 3	0.909895	1.0229	-0.136228	0.0326662
YBR264C	YPT10	304	79.3613	81.075	80.2181	0.012466	12.466	268	Plate 3	1.07678	1.0229	0.106725	0.0326662
YDR358W	GGA1	329	67.5014	70.1838	68.8426	0.0145259	14.5259	268	Plate 3	1.25471	1.0229	0.327353	0.0326662
YDR423C	CAD1	138	68.7049	70.1368	69.4209	0.0144049	14.4049	269	Plate 3	1.24426	1.02672	0.315284	0.0380394
YBR215W	HPC2	156	71.45	76.4951	73.9725	0.0135185	13.5185	269	Plate 3	1.1677	1.02672	0.223664	0.0380394
YDR129C	SAC6	223	78.3052	86.2736	82.2894	0.0121522	12.1522	269	Plate 3	1.04968	1.02672	0.0699468	0.0380394
YBR244W	GPX2	252	62.9	67.8593	65.3797	0.0152953	15.2953	269	Plate 3	1.32117	1.02672	0.401812	0.0380394
YDR146C	SWI5	277	73.1777	77.2681	75.2229	0.0132938	13.2938	269	Plate 3	1.14829	1.02672	0.199481	0.0380394
YDR354W	TRP4	325	80.2926	82.9835	81.638	0.0122492	12.2492	269	Plate 3	1.05805	1.02672	0.081412	0.0380394
YBR225W	YBR225W	200	81.4481	88.8668	85.1574	0.011743	11.743	270	Plate 3	1.01433	1.03053	0.0205216	0.0433926
YDR126W	SWF1	217	86.1874	95.064	90.6257	0.0110344	11.0344	270	Plate 3	0.953123	1.03053	-0.0692663	0.0433926
YDR357C	CNL1	327	75.5714	78.7824	77.1769	0.0129572	12.9572	271	Plate 3	1.11921	1.03435	0.162484	0.048726
YPL221W	FLC1	3	79.3495	90.2706	84.81	0.0117911	11.7911	272	Plate 3	1.01848	1.03817	0.0264189	0.0540398
YDR421W	ARO80	134	77.4157	81.2264	79.321	0.012607	12.607	272	Plate 3	1.08896	1.03817	0.122951	0.0540398
YBR239C	ERT1	244	81.7	88.8418	85.2709	0.0117273	11.7273	272	Plate 3	1.01298	1.03817	0.0186006	0.0540398
YDR065W	RRG1	356	76.0277	78.339	77.1834	0.0129562	12.9562	272	Plate 3	1.11912	1.03817	0.162364	0.0540398
YPL100W	ATG21	4	80.0549	90.6701	85.3625	0.0117147	11.7147	273	Plate 3	1.01189	1.04198	0.0170513	0.0593341
YEL023C	YEL023C	240	63.9412	66.4085	65.1749	0.0153433	15.3433	273	Plate 3	1.32532	1.04198	0.406338	0.0593341
YBR216C	YBP1	158	70.0203	74.022	72.0212	0.0138848	13.8848	274	Plate 3	1.19933	1.0458	0.262233	0.0646091
YDR435C	PPM1	178	78.756	84.3874	81.5717	0.0122592	12.2592	274	Plate 3	1.05891	1.0458	0.082585	0.0646091
YDR436W	PPZ2	180	72.3459	77.7124	75.0291	0.0133282	13.3282	274	Plate 3	1.15125	1.0458	0.203203	0.0646091
YEL059W	YEL059W	370	70.4214	74.8214	72.6214	0.01377	13.77	274	Plate 3	1.18942	1.0458	0.250258	0.0646091
YBR180W	DTR1	56	96.8113	102.549	99.6799	0.0100321	10.0321	275	Plate 3	0.866547	1.04962	-0.20665	0.0698648
YDR093W	DNF2	85	83.2033	87.6459	85.4246	0.0117062	11.7062	275	Plate 3	1.01115	1.04962	0.0160024	0.0698648
YDR131C	YDR131C	227	63.0984	68.7363	65.9173	0.0151705	15.1705	275	Plate 3	1.31039	1.04962	0.389996	0.0698648
YBR241C	YBR241C	248	83.4398	91.2437	87.3418	0.0114493	11.4493	275	Plate 3	0.988959	1.04962	-0.0160178	0.0698648
YDR089W	VTC5	79	84.3701	92.8236	88.5968	0.0112871	11.2871	276	Plate 3	0.974949	1.05344	-0.0366015	0.0751015
YDR095C	YDR095C	89	65.4813	66.7283	66.1048	0.0151275	15.1275	276	Plate 3	1.30667	1.05344	0.385899	0.0751015
YBR226C	YBR226C	202	68.0723	75.9266	71.9995	0.013889	13.889	276	Plate 3	1.1997	1.05344	0.262668	0.0751015
YDR066C	RTR2	358	71.6181	75.1401	73.3791	0.0136279	13.6279	276	Plate 3	1.17714	1.05344	0.235284	0.0751015
YDR400W	URH1	80	89.3648	96.2769	92.8209	0.0107734	10.7734	277	Plate 3	0.930581	1.05725	-0.103796	0.0803192
YBR204C	LDH1	112	80.7783	83.1552	81.9668	0.0122001	12.2001	277	Plate 3	1.05381	1.05725	0.0756148	0.0803192
YDR428C	BNA7	144	57.1871	58.4794	57.8332	0.0172911	17.2911	277	Plate 3	1.49356	1.05725	0.578755	0.0803192
YDR130C	FIN1	225	73.6264	81.3464	77.4864	0.0129055	12.9055	277	Plate 3	1.11474	1.05725	0.156711	0.0803192
YBR245C	ISW1	254	55.5816	61.4541	58.5179	0.0170888	17.0888	277	Plate 3	1.47609	1.05725	0.561777	0.0803192
YDR338C	YDR338C	279	71.1613	73.5788	72.3701	0.0138179	13.8179	277	Plate 3	1.19355	1.05725	0.255261	0.0803192
YDR350C	ATP22	319	87.3464	93.5489	90.4477	0.0110561	11.0561	277	Plate 3	0.954999	1.05725	-0.0664295	0.0803192
YPL220W	RPL1A	5	61.5245	75.3511	68.4378	0.0146118	14.6118	278	Plate 3	1.26213	1.06107	0.335861	0.0855181
YDR401W	YDR401W	82	87.2725	90.9082	89.0904	0.0112246	11.2246	278	Plate 3	0.969548	1.06107	-0.044616	0.0855181
YEL014C	YEL014C	226	66.9673	75.0066	70.987	0.0140871	14.0871	278	Plate 3	1.21681	1.06107	0.2831	0.0855181
YBR240C	THI2	246	81.597	89.6335	85.6152	0.0116802	11.6802	278	Plate 3	1.0089	1.06107	0.012786	0.0855181
YDR144C	MKC7	275	62.6723	66.9514	64.8118	0.0154293	15.4293	278	Plate 3	1.33274	1.06107	0.414397	0.0855181
YBR259W	YBR259W	294	86.8426	93.4401	90.1413	0.0110937	11.0937	278	Plate 3	0.958244	1.06107	-0.0615352	0.0855181
YEL065W	SIT1	382	60.8245	69.0926	64.9585	0.0153944	15.3944	278	Plate 3	1.32973	1.06107	0.411135	0.0855181
YBR188C	NTC20	72	61.8124	61.9929	61.9026	0.0161544	16.1544	279	Plate 3	1.39538	1.06489	0.480654	0.0906983
YBR212W	NGR1	150	82.8984	90.522	86.7102	0.0115327	11.5327	279	Plate 3	0.996162	1.06489	-0.00554737	0.0906983
YPL171C	OYE3	159	74.1275	77.7165	75.922	0.0131714	13.1714	279	Plate 3	1.13771	1.06489	0.186136	0.0906983
YDR143C	SAN1	273	82.9379	87.8838	85.4109	0.0117081	11.7081	279	Plate 3	1.01132	1.06489	0.0162344	0.0906983
YBR260C	RGD1	296	79.5124	86.8992	83.2058	0.0120184	12.0184	279	Plate 3	1.03812	1.06489	0.0539702	0.0906983
YBR262C	MIC12	300	78.9484	82.147	80.5477	0.012415	12.415	279	Plate 3	1.07238	1.06489	0.100811	0.0906983
YBR263W	SHM1	302	82.217	84.0294	83.1232	0.0120303	12.0303	279	Plate 3	1.03915	1.06489	0.0554023	0.0906983
YPL219W	PCL8	7	75.1945	84.7973	79.9959	0.0125006	12.5006	280	Plate 3	1.07977	1.0687	0.110728	0.09586
YDR102C	YDR102C	127	81.5093	88.9706	85.24	0.0117316	11.7316	280	Plate 3	1.01334	1.0687	0.0191236	0.09586
YDR420W	HKR1	132	76.5168	81.1269	78.8218	0.0126868	12.6868	280	Plate 3	1.09586	1.0687	0.132058	0.09586
YDR051C	DET1	342	89.5093	96.1577	92.8335	0.010772	10.772	280	Plate 3	0.930455	1.0687	-0.103992	0.09586
YDR105C	TMS1	133	74.0036	78.2538	76.1287	0.0131356	13.1356	281	Plate 3	1.13462	1.07252	0.182213	0.101003
YPL206C	PGC1	49	88.8868	97.5038	93.1953	0.0107302	10.7302	282	Plate 3	0.926842	1.07634	-0.109604	0.106128
YBR227C	MCX1	204	66.6129	71.9558	69.2843	0.0144333	14.4333	282	Plate 3	1.24671	1.07634	0.318124	0.106128
YDR132C	YDR132C	229	74.4099	78.9005	76.6552	0.0130454	13.0454	282	Plate 3	1.12683	1.07634	0.17227	0.106128
YEL053C	MAK10	336	65.1819	72.4775	68.8297	0.0145286	14.5286	282	Plate 3	1.25494	1.07634	0.327623	0.106128
YDR368W	YPR1	365	80.0852	86.7937	83.4394	0.0119847	11.9847	282	Plate 3	1.03521	1.07634	0.0499246	0.106128
YDR112W	YDR112W	169	86.3132	92.7316	89.5224	0.0111704	11.1704	283	Plate 3	0.964869	1.08015	-0.0515948	0.111235
YDR099W	BMH2	121	91.1514	99.2695	95.2104	0.010503	10.503	284	Plate 3	0.907226	1.08397	-0.140466	0.116324
YDR119W	VBA4	179	63.7253	69.531	66.6282	0.0150087	15.0087	284	Plate 3	1.29641	1.08397	0.374522	0.116324
YDR067C	OCA6	360	76.0923	80.6624	78.3773	0.0127588	12.7588	284	Plate 3	1.10207	1.08397	0.140217	0.116324
YDR117C	TMA64	177	68.5909	76.9624	72.7766	0.0137407	13.7407	285	Plate 3	1.18688	1.08779	0.247178	0.121395
YEL056W	HAT2	366	81.464	88.6187	85.0413	0.011759	11.759	285	Plate 3	1.01571	1.08779	0.0224893	0.121395
YDR375C	BCS1	377	57.5099	62.0835	59.7967	0.0167233	16.7233	285	Plate 3	1.44452	1.08779	0.530588	0.121395
YBR242W	YBR242W	250	66.4714	73.6629	70.0672	0.014272	14.272	286	Plate 3	1.23278	1.0916	0.301915	0.126448
YBR261C	TAE1	298	83.2791	88.1393	85.7092	0.0116674	11.6674	287	Plate 3	1.0078	1.09542	0.0112036	0.131484
YDR090C	ILT1	81	87.6821	94.7302	91.2062	0.0109642	10.9642	289	Plate 3	0.947056	1.10305	-0.0784778	0.141503
YBR214W	SDS24	154	67.5802	72.8343	70.2073	0.0142435	14.2435	289	Plate 3	1.23032	1.10305	0.299033	0.141503
YDR352W	YPQ2	323	78.5258	82.1745	80.3501	0.0124455	12.4455	289	Plate 3	1.07501	1.10305	0.104353	0.141503
YBR235W	VHC1	216	62.2637	63.4679	62.8658	0.0159069	15.9069	290	Plate 3	1.374	1.10687	0.458378	0.146486
YEL066W	HPA3	384	72.283	80.7236	76.5033	0.0130713	13.0713	291	Plate 3	1.12907	1.11069	0.175132	0.151452
YDR092W	UBC13	83	90.7915	94.7099	92.7507	0.0107816	10.7816	292	Plate 3	0.931286	1.1145	-0.102704	0.156402
YDR059C	UBC5	350	70.286	75.0863	72.6861	0.0137578	13.7578	292	Plate 3	1.18836	1.1145	0.248974	0.156402
YBR213W	MET8	152	75.5385	84.2863	79.9124	0.0125137	12.5137	294	Plate 3	1.0809	1.12214	0.112235	0.166249
YBR201W	DER1	108	75.408	80.0277	77.7179	0.0128671	12.8671	296	Plate 3	1.11142	1.12977	0.152408	0.17603
YDR379W	RGA2	383	62.6324	69.8973	66.2648	0.015091	15.091	296	Plate 3	1.30352	1.12977	0.38241	0.17603
YDR104C	SPO71	131	68.3574	75.2354	71.7964	0.0139283	13.9283	297	Plate 3	1.20309	1.13359	0.266742	0.180896
YBR199W	KTR4	104	75.0896	82.8481	78.9688	0.0126632	12.6632	298	Plate 3	1.09382	1.1374	0.129371	0.185746
YDR057W	YOS9	348	80.5918	84.1997	82.3957	0.0121365	12.1365	298	Plate 3	1.04832	1.1374	0.068084	0.185746
YDR419W	RAD30	130	72.4975	78.4198	75.4587	0.0132523	13.2523	300	Plate 3	1.1447	1.14504	0.194967	0.195396
YDR055W	PST1	344	87.1692	92.3791	89.7742	0.0111391	11.1391	300	Plate 3	0.962163	1.14504	-0.0556467	0.195396
YDR351W	SBE2	321	80.2305	84.9951	82.6128	0.0121047	12.1047	301	Plate 3	1.04557	1.14885	0.0642889	0.200197
YDR061W	YDR061W	352	63.4511	67.6832	65.5672	0.0152515	15.2515	301	Plate 3	1.31739	1.14885	0.39768	0.200197
YPL222W	FMP40	1	83.9014	92.8813	88.3913	0.0113133	11.3133	306	Plate 3	0.977215	1.16794	-0.0332514	0.223965
YDR370C	DXO1	369	71.1775	77.2374	74.2074	0.0134757	13.4757	309	Plate 3	1.164	1.17939	0.21909	0.23804
YDR056C	EMC10	346	75.4799	79.5264	77.5032	0.0129027	12.9027	310	Plate 3	1.1145	1.18321	0.156399	0.242701
YDR372C	VPS74	373	62.9522	67.1481	65.0501	0.0153728	15.3728	319	Plate 3	1.32786	1.21756	0.409102	0.28399
YDR371W	CTS2	371	66.7857	69.4981	68.1419	0.0146753	14.6753	338	Plate 3	1.26761	1.29008	0.342112	0.367456
YDR374C	PHO92	375	57.6536	62.5387	60.0962	0.01664	16.64	343	Plate 3	1.43732	1.30916	0.523381	0.388642
YDR364C	CDC40	361	131.099	134.619	132.859	0.00752677	7.52677	351	Plate 3	0.650143	1.33969	-0.621171	0.421904
YHR060W	VMA22	83	132.912	133.849	133.38	0.00749735	7.49735	55	Plate 4	0.647602	0.209924	-0.626821	-2.25206
YHR183W	GND1	379	134.653	135.892	135.273	0.00739248	7.39248	75	Plate 4	0.638543	0.28626	-0.647144	-1.8046
YCR002C	CDC10	238	142.978	143.314	143.146	0.00698588	6.98588	79	Plate 4	0.603422	0.301527	-0.728761	-1.72964
YHR147C	MRPL6	313	138.464	140.149	139.306	0.00717842	7.17842	92	Plate 4	0.620054	0.351145	-0.689535	-1.50986
YGR180C	RNR4	68	135.494	136.261	135.877	0.00735958	7.35958	95	Plate 4	0.635701	0.362595	-0.653579	-1.46357
YHR079C	IRE1	123	141.878	142.323	142.1	0.00703728	7.03728	99	Plate 4	0.607862	0.377863	-0.718185	-1.40407
YER040W	GLN3	101	120.336	123.173	121.755	0.00821324	8.21324	122	Plate 4	0.709438	0.465649	-0.495251	-1.10269
YGR135W	PRE9	305	133.117	134.561	133.839	0.00747167	7.47167	124	Plate 4	0.645383	0.473282	-0.631772	-1.07923
YCL008C	STP22	82	133.316	134.069	133.693	0.00747985	7.47985	134	Plate 4	0.64609	0.51145	-0.630193	-0.967334
YHR210C	YHR210C	46	116.527	118.238	117.382	0.00851917	8.51917	138	Plate 4	0.735864	0.526718	-0.442489	-0.924899
YHR049W	FSH1	47	117.291	119.077	118.184	0.0084614	8.4614	141	Plate 4	0.730873	0.538168	-0.452307	-0.893872
YHR013C	ARD1	348	121.516	124.492	123.004	0.00812984	8.12984	142	Plate 4	0.702235	0.541985	-0.509975	-0.883676
YER035W	EDC2	71	111.439	113.854	112.647	0.0088773	8.8773	146	Plate 4	0.766798	0.557252	-0.383082	-0.843598
YGR181W	TIM13	70	111.352	113.862	112.607	0.00888046	8.88046	152	Plate 4	0.767071	0.580153	-0.382569	-0.785495
YCL001W	RER1	48	121.071	122.852	121.962	0.00819928	8.19928	154	Plate 4	0.708232	0.587786	-0.497705	-0.766636
YHR048W	YHK8	45	109.484	111.679	110.582	0.00904308	9.04308	155	Plate 4	0.781117	0.591603	-0.356389	-0.757299
YHL003C	LAG1	338	107.395	115.878	111.636	0.00895767	8.95767	155	Plate 4	0.77374	0.591603	-0.370079	-0.757299
YHR206W	SKN7	40	105.526	107.751	106.639	0.00937748	9.37748	156	Plate 4	0.810002	0.59542	-0.304003	-0.748021
YHR100C	GEP4	173	118.507	122.238	120.373	0.00830754	8.30754	156	Plate 4	0.717583	0.59542	-0.478782	-0.748021
YER017C	AFG3	53	120.723	123.65	122.187	0.00818421	8.18421	158	Plate 4	0.706931	0.603053	-0.50036	-0.729642
YGR200C	ELP2	118	120.046	122.308	121.177	0.0082524	8.2524	158	Plate 4	0.712821	0.603053	-0.488388	-0.729642
YCL032W	STE50	138	115.429	118.427	116.928	0.00855227	8.55227	158	Plate 4	0.738723	0.603053	-0.436895	-0.729642
YHL033C	RPL8A	242	109.874	116.228	113.051	0.00884553	8.84553	160	Plate 4	0.764054	0.610687	-0.388253	-0.711495
YHR111W	UBA4	189	120.865	123.351	122.108	0.00818948	8.18948	163	Plate 4	0.707386	0.622137	-0.499431	-0.684695
YHR034C	PIH1	27	98.203	102.46	100.331	0.00996697	9.96697	164	Plate 4	0.860921	0.625954	-0.216047	-0.675871
YHR203C	RPS4B	36	88.6914	91.0699	89.8807	0.0111259	11.1259	164	Plate 4	0.961023	0.625954	-0.0573568	-0.675871
YER034W	YER034W	69	115.512	117.349	116.43	0.00858884	8.58884	164	Plate 4	0.741882	0.625954	-0.430739	-0.675871
YHR077C	NMD2	95	103.735	106.829	105.282	0.00949831	9.49831	164	Plate 4	0.82044	0.625954	-0.285531	-0.675871
YCR019W	MAK32	314	100.339	110.507	105.423	0.00948559	9.48559	164	Plate 4	0.81934	0.625954	-0.287465	-0.675871
YHR159W	TDA11	333	107.169	113.057	110.113	0.00908158	9.08158	164	Plate 4	0.784443	0.625954	-0.350259	-0.675871
YHR030C	SLT2	360	102.287	109.4	105.843	0.00944791	9.44791	164	Plate 4	0.816086	0.625954	-0.293207	-0.675871
YHR209W	CRG1	44	105.841	107.522	106.682	0.00937368	9.37368	165	Plate 4	0.809674	0.629771	-0.304587	-0.667101
YCL037C	SRO9	170	115.74	120.623	118.181	0.00846157	8.46157	165	Plate 4	0.730888	0.629771	-0.452278	-0.667101
YGR159C	NSR1	8	137.913	138.401	138.157	0.00723814	7.23814	167	Plate 4	0.625212	0.637405	-0.677583	-0.649719
YGR139W	YGR139W	337	110.114	119.043	114.579	0.00872763	8.72763	168	Plate 4	0.75387	0.641221	-0.407612	-0.641106
YGR126W	YGR126W	291	95.2618	105.115	100.188	0.00998122	9.98122	169	Plate 4	0.862151	0.645038	-0.213987	-0.632544
YGR160W	YGR160W	10	130.281	131.188	130.734	0.0076491	7.6491	170	Plate 4	0.660709	0.648855	-0.597913	-0.624032
YER074W	RPS24A	241	117.854	124.112	120.983	0.00826564	8.26564	171	Plate 4	0.713965	0.652672	-0.486075	-0.61557
YCR004C	YCP4	266	94.4692	105.633	100.051	0.00999491	9.99491	171	Plate 4	0.863334	0.652672	-0.212008	-0.61557
YHR047C	AAP1	43	103.991	106.272	105.131	0.00951191	9.51191	172	Plate 4	0.821614	0.656489	-0.283467	-0.607158
YHR114W	BZZ1	219	95.3712	105.655	100.513	0.00994894	9.94894	173	Plate 4	0.859364	0.660305	-0.218659	-0.598795
YHR081W	LRP1	127	126.651	128.836	127.744	0.00782817	7.82817	174	Plate 4	0.676177	0.664122	-0.564527	-0.59048
YHL019C	APM2	290	101.703	111.797	106.75	0.00936766	9.36766	174	Plate 4	0.809154	0.664122	-0.305514	-0.59048
YHR132C	ECM14	267	94.6714	104.523	99.5974	0.0100404	10.0404	176	Plate 4	0.867266	0.671756	-0.205454	-0.573991
YHR200W	RPN10	32	95.1473	97.7161	96.4317	0.01037	10.37	177	Plate 4	0.895736	0.675573	-0.158854	-0.565817
YER061C	CEM1	167	121.045	123.605	122.325	0.00817495	8.17495	177	Plate 4	0.706131	0.675573	-0.501992	-0.565817
YGR136W	LSB1	307	108.51	112.96	110.735	0.00903057	9.03057	177	Plate 4	0.780037	0.675573	-0.358386	-0.565817
YHL031C	GOS1	246	113.216	118.344	115.78	0.00863707	8.63707	178	Plate 4	0.746047	0.679389	-0.422661	-0.55769
YGR138C	TPO2	311	96.3214	103.385	99.8531	0.0100147	10.0147	178	Plate 4	0.865045	0.679389	-0.209154	-0.55769
YHR038W	RRF1	33	81.7798	83.6381	82.7089	0.0120906	12.0906	179	Plate 4	1.04435	0.683206	0.0626104	-0.549607
YGR171C	MSM1	56	101.703	104.571	103.137	0.00969581	9.69581	179	Plate 4	0.837499	0.683206	-0.255841	-0.549607
YCL025C	AGP1	126	116.81	119.929	118.37	0.00844812	8.44812	179	Plate 4	0.729727	0.683206	-0.454572	-0.549607
YHL045W	YHL045W	196	93.1534	101.449	97.3012	0.0102774	10.2774	179	Plate 4	0.887732	0.683206	-0.171804	-0.549607
YHR160C	PEX18	335	95.6293	103.694	99.6617	0.0100339	10.0339	179	Plate 4	0.866706	0.683206	-0.206386	-0.549607
YGR125W	YGR125W	289	103.322	112.456	107.889	0.0092688	9.2688	180	Plate 4	0.800615	0.687023	-0.32082	-0.54157
YHL005C	YHL005C	312	91.6086	99.3454	95.477	0.0104737	10.4737	180	Plate 4	0.904693	0.687023	-0.1445	-0.54157
YGR152C	RSR1	359	100.27	107.069	103.67	0.00964603	9.64603	180	Plate 4	0.833199	0.687023	-0.263268	-0.54157
YHR046C	INM1	41	97.9222	99.7704	98.8463	0.0101167	10.1167	181	Plate 4	0.873856	0.69084	-0.194533	-0.533577
YGR178C	PBP1	66	97.6576	99.6601	98.6589	0.0101359	10.1359	181	Plate 4	0.875516	0.69084	-0.191795	-0.533577
YER050C	RSM18	119	113.547	116.554	115.05	0.00869184	8.69184	181	Plate 4	0.750779	0.69084	-0.413541	-0.533577
YHL017W	YHL017W	292	88.8916	99.007	93.9493	0.010644	10.644	181	Plate 4	0.919404	0.69084	-0.121229	-0.533577
YHR091C	MSR1	135	127.063	128.797	127.93	0.00781677	7.81677	182	Plate 4	0.675192	0.694656	-0.566629	-0.525628
YCR016W	YCR016W	286	105.155	110.999	108.077	0.00925268	9.25268	183	Plate 4	0.799222	0.698473	-0.323331	-0.517723
YHR207C	SET5	42	98.9527	100.734	99.8435	0.0100157	10.0157	184	Plate 4	0.865127	0.70229	-0.209015	-0.509861
YER033C	ZRG8	67	106.068	107.749	106.908	0.00935381	9.35381	184	Plate 4	0.807958	0.70229	-0.307648	-0.509861
YGR215W	RSM27	164	111.353	114.942	113.147	0.00883805	8.83805	184	Plate 4	0.763408	0.70229	-0.389474	-0.509861
YHR029C	YHI9	358	101.143	107.598	104.37	0.00958126	9.58126	184	Plate 4	0.827605	0.70229	-0.272986	-0.509861
YER011W	TIR1	23	112.626	115.023	113.825	0.00878544	8.78544	186	Plate 4	0.758863	0.709924	-0.398088	-0.494264
YGR137W	YGR137W	309	103.859	109.288	106.573	0.00938321	9.38321	186	Plate 4	0.810497	0.709924	-0.303121	-0.494264
YGR141W	VPS62	341	97.4874	106.89	102.189	0.0097858	9.7858	186	Plate 4	0.845272	0.709924	-0.242512	-0.494264
YCL010C	SGF29	86	103.065	105.451	104.258	0.00959159	9.59159	187	Plate 4	0.828497	0.71374	-0.271432	-0.486529
YGR217W	CCH1	166	107.561	111.965	109.763	0.00911054	9.11054	187	Plate 4	0.786945	0.71374	-0.345666	-0.486529
YER073W	ALD5	215	116.285	119.688	117.986	0.00847555	8.47555	187	Plate 4	0.732096	0.71374	-0.449896	-0.486529
YHR142W	CHS7	285	110.093	114.373	112.233	0.00891003	8.91003	188	Plate 4	0.769625	0.717557	-0.377772	-0.478834
YCL014W	BUD3	94	109.451	111.651	110.551	0.00904561	9.04561	189	Plate 4	0.781336	0.721374	-0.355985	-0.471181
YHR112C	YHR112C	191	108.328	112.172	110.25	0.00907028	9.07028	189	Plate 4	0.783467	0.721374	-0.352055	-0.471181
YER075C	PTP3	243	94.6522	105.441	100.047	0.00999534	9.99534	189	Plate 4	0.863371	0.721374	-0.211947	-0.471181
YLR133W	CKI1	362	104.79	113.051	108.921	0.009181	9.181	189	Plate 4	0.793031	0.721374	-0.334551	-0.471181
YHR202W	YHR202W	34	82.7411	84.4681	83.6046	0.0119611	11.9611	190	Plate 4	1.03317	0.725191	0.047071	-0.463567
YHR204W	MNL1	38	92.4214	93.7632	93.0923	0.010742	10.742	190	Plate 4	0.927868	0.725191	-0.108008	-0.463567
YGR169C	PUS6	50	113.888	117.89	115.889	0.00862894	8.62894	190	Plate 4	0.745345	0.725191	-0.424019	-0.463567
YGR177C	ATF2	64	103.125	104.94	104.033	0.00961234	9.61234	190	Plate 4	0.830289	0.725191	-0.268314	-0.463567
YHR066W	SSF1	87	104.192	106.649	105.42	0.00948583	9.48583	190	Plate 4	0.819362	0.725191	-0.287428	-0.463567
YGR183C	QCR9	98	118.331	122.735	120.533	0.00829647	8.29647	190	Plate 4	0.716628	0.725191	-0.480704	-0.463567
YLR130C	ZRT2	334	102.025	108.637	105.331	0.00949389	9.49389	190	Plate 4	0.820057	0.725191	-0.286204	-0.463567
YHR044C	DOG1	39	90.8968	92.4343	91.6655	0.0109092	10.9092	191	Plate 4	0.942311	0.729008	-0.0857255	-0.455994
YGR151C	YGR151C	357	105.883	111.244	108.564	0.0092112	9.2112	191	Plate 4	0.795639	0.729008	-0.329814	-0.455994
YLR139C	SLS1	376	127.654	129.728	128.691	0.00777056	7.77056	191	Plate 4	0.671201	0.729008	-0.575184	-0.455994
YHR189W	PTH1	383	107.509	112.847	110.178	0.00907621	9.07621	191	Plate 4	0.783979	0.729008	-0.351113	-0.455994
YGR168C	PEX35	24	119.113	121.597	120.355	0.00830876	8.30876	192	Plate 4	0.717689	0.732824	-0.478569	-0.448461
YER020W	GPA2	59	108.093	109.329	108.711	0.00919873	9.19873	192	Plate 4	0.794562	0.732824	-0.331768	-0.448461
YER032W	FIR1	65	98.0931	100.044	99.0686	0.010094	10.094	192	Plate 4	0.871894	0.732824	-0.197775	-0.448461
YCL016C	DCC1	96	111.127	114.053	112.59	0.00888178	8.88178	192	Plate 4	0.767185	0.732824	-0.382353	-0.448461
YGR214W	RPS0A	162	122.929	125.027	123.978	0.00806593	8.06593	192	Plate 4	0.696714	0.732824	-0.521362	-0.448461
YER066C-A	YER066C-A	197	102.402	108.533	105.468	0.00948159	9.48159	192	Plate 4	0.818995	0.732824	-0.288074	-0.448461
YHL032C	GUT1	244	90.9249	98.8525	94.8887	0.0105387	10.5387	192	Plate 4	0.910302	0.732824	-0.135582	-0.448461
YHR161C	YAP1801	361	100.434	111.488	105.961	0.00943745	9.43745	192	Plate 4	0.815182	0.732824	-0.294806	-0.448461
YER084W	YER084W	253	94.1273	100.159	97.1429	0.0102941	10.2941	193	Plate 4	0.889178	0.736641	-0.169455	-0.440966
YHL027W	RIM101	254	103.737	108.492	106.114	0.00942379	9.42379	193	Plate 4	0.814003	0.736641	-0.296895	-0.440966
YGR123C	PPT1	261	110.124	114.384	112.254	0.00890839	8.90839	193	Plate 4	0.769483	0.736641	-0.378038	-0.440966
YHR039C	MSC7	35	75.8818	77.5416	76.7117	0.0130358	13.0358	194	Plate 4	1.126	0.740458	0.171208	-0.43351
YHL021C	AIM17	262	112.537	116.493	114.515	0.00873245	8.73245	194	Plate 4	0.754286	0.740458	-0.406816	-0.43351
YHR134W	WSS1	271	89.8414	98.4631	94.1522	0.0106211	10.6211	194	Plate 4	0.917423	0.740458	-0.124341	-0.43351
YHL006C	SHU1	310	103.55	108.991	106.271	0.00940994	9.40994	194	Plate 4	0.812806	0.740458	-0.299017	-0.43351
YHR043C	DOG2	37	100.279	101.698	100.989	0.00990211	9.90211	195	Plate 4	0.855318	0.744275	-0.225466	-0.426093
YER048C	CAJ1	115	102.617	105.981	104.299	0.00958782	9.58782	195	Plate 4	0.828171	0.744275	-0.271999	-0.426093
YHR097C	PAL2	171	98.748	106.058	102.403	0.00976535	9.76535	195	Plate 4	0.843505	0.744275	-0.245531	-0.426093
YGR124W	ASN2	263	103.685	108.699	106.192	0.0094169	9.4169	195	Plate 4	0.813407	0.744275	-0.297951	-0.426093
YGR127W	YGR127W	293	91.8286	100.829	96.3288	0.0103811	10.3811	195	Plate 4	0.896694	0.744275	-0.157313	-0.426093
YLR128W	DCN1	332	100.94	106.9	103.92	0.00962277	9.62277	195	Plate 4	0.83119	0.744275	-0.26675	-0.426093
YCL039W	GID7	172	102.921	109.63	106.275	0.00940952	9.40952	196	Plate 4	0.81277	0.748092	-0.299081	-0.418713
YHL046C	PAU13	194	93.3786	102.726	98.0524	0.0101986	10.1986	196	Plate 4	0.880931	0.748092	-0.182899	-0.418713
YHR143W	DSE2	287	100.358	106.432	103.395	0.00967161	9.67161	196	Plate 4	0.835408	0.748092	-0.259447	-0.418713
YHR011W	DIA4	344	91.649	101.245	96.4471	0.0103684	10.3684	196	Plate 4	0.895594	0.748092	-0.159084	-0.418713
YER019W	ISC1	55	88.8756	92.5576	90.7166	0.0110233	11.0233	197	Plate 4	0.952167	0.751908	-0.070713	-0.411371
YER060W-A	FCY22	165	107.165	111.059	109.112	0.00916489	9.16489	197	Plate 4	0.791639	0.751908	-0.337085	-0.411371
YCR003W	MRPL32	240	122.938	125.753	124.346	0.00804209	8.04209	197	Plate 4	0.694655	0.751908	-0.525631	-0.411371
YHL023C	NPR3	258	108.537	112.874	110.705	0.00903298	9.03298	197	Plate 4	0.780246	0.751908	-0.358	-0.411371
YCR015C	CTO1	284	113.317	116.985	115.151	0.00868426	8.68426	197	Plate 4	0.750123	0.751908	-0.4148	-0.411371
YER030W	CHZ1	63	96.6948	98.7946	97.7447	0.0102307	10.2307	198	Plate 4	0.883704	0.755725	-0.178365	-0.404066
YCL051W	LRE1	192	103.932	108.661	106.297	0.00940762	9.40762	198	Plate 4	0.812606	0.755725	-0.299373	-0.404066
YCL055W	KAR4	218	90.2212	100.779	95.5	0.0104712	10.4712	198	Plate 4	0.904475	0.755725	-0.144847	-0.404066
YCR005C	CIT2	268	93.7318	103.263	98.4974	0.0101526	10.1526	198	Plate 4	0.876951	0.755725	-0.189431	-0.404066
YHR150W	PEX28	315	90.351	102.202	96.2766	0.0103867	10.3867	198	Plate 4	0.897179	0.755725	-0.156532	-0.404066
YHR151C	MTC6	317	87.3562	98.1785	92.7673	0.0107797	10.7797	198	Plate 4	0.931118	0.755725	-0.102963	-0.404066
YHR195W	NVJ1	26	96.4059	100.233	98.3194	0.0101709	10.1709	199	Plate 4	0.878539	0.759542	-0.186822	-0.396798
YGR176W	YGR176W	62	101.058	103.182	102.12	0.00979241	9.79241	199	Plate 4	0.845843	0.759542	-0.241538	-0.396798
YCL034W	LSB5	142	102.01	106.024	104.017	0.00961379	9.61379	199	Plate 4	0.830414	0.759542	-0.268097	-0.396798
YHR130C	YHR130C	265	100.345	110.44	105.392	0.00948835	9.48835	199	Plate 4	0.819579	0.759542	-0.287046	-0.396798
YGR150C	CCM1	355	111.906	116.655	114.28	0.0087504	8.7504	199	Plate 4	0.755837	0.759542	-0.403853	-0.396798
YHR035W	NEL1	29	85.8049	89.8085	87.8067	0.0113887	11.3887	200	Plate 4	0.983722	0.763359	-0.0236774	-0.389567
YGR174C	CBP4	60	109.531	111.151	110.341	0.0090628	9.0628	200	Plate 4	0.782821	0.763359	-0.353245	-0.389567
YHR076W	PTC7	93	113.069	115.463	114.266	0.0087515	8.7515	200	Plate 4	0.755932	0.763359	-0.403672	-0.389567
YCL050C	APA1	190	103.119	107.744	105.431	0.00948485	9.48485	200	Plate 4	0.819277	0.763359	-0.287577	-0.389567
YHL035C	VMR1	214	110.859	114.526	112.693	0.00887369	8.87369	200	Plate 4	0.766486	0.763359	-0.383668	-0.389567
YHR129C	ARP1	239	107.454	112.284	109.869	0.00910174	9.10174	200	Plate 4	0.786184	0.763359	-0.347061	-0.389567
YHR139C	SPS100	281	109.93	114.064	111.997	0.0089288	8.9288	200	Plate 4	0.771247	0.763359	-0.374736	-0.389567
YHR001W-A	QCR10	342	83.2236	94.7898	89.0067	0.0112351	11.2351	200	Plate 4	0.970459	0.763359	-0.0432605	-0.389567
YGR182C	YGR182C	72	106.776	110.177	108.477	0.00921858	9.21858	201	Plate 4	0.796277	0.767176	-0.328658	-0.382371
YHR126C	ANS1	237	110.808	114.464	112.636	0.00887819	8.87819	201	Plate 4	0.766875	0.767176	-0.382937	-0.382371
YHL022C	SPO11	260	109.06	113.41	111.235	0.00898996	8.98996	201	Plate 4	0.776529	0.767176	-0.364888	-0.382371
YHL020C	OPI1	264	107.669	112.971	110.32	0.00906456	9.06456	201	Plate 4	0.782973	0.767176	-0.352965	-0.382371
YHR198C	AIM18	28	86.1571	90.4279	88.2925	0.011326	11.326	202	Plate 4	0.978309	0.770992	-0.0316373	-0.375212
YGR170W	PSD2	54	84.2318	88.259	86.2454	0.0115948	11.5948	202	Plate 4	1.00153	0.770992	0.00220635	-0.375212
YHL034C	SBP1	216	111.888	115.927	113.908	0.00877905	8.77905	202	Plate 4	0.758311	0.770992	-0.399138	-0.375212
YHR051W	COX6	79	116.453	119.326	117.889	0.00848253	8.48253	203	Plate 4	0.732699	0.774809	-0.448708	-0.368087
YCL056C	PEX34	220	85.3099	94.803	90.0564	0.0111041	11.1041	203	Plate 4	0.959148	0.774809	-0.0601754	-0.368087
YGR133W	PEX4	303	102.512	107.45	104.981	0.00952554	9.52554	203	Plate 4	0.822791	0.774809	-0.281402	-0.368087
YCR021C	HSP30	320	79.8451	90.8529	85.349	0.0117166	11.7166	203	Plate 4	1.01205	0.774809	0.0172797	-0.368087
YGR148C	RPL24B	351	100.922	106.779	103.851	0.00962921	9.62921	203	Plate 4	0.831746	0.774809	-0.265786	-0.368087
YER010C	YER010C	21	106.743	108.838	107.791	0.00927724	9.27724	204	Plate 4	0.801344	0.778626	-0.319506	-0.360998
YHR116W	COX23	223	105.987	111.478	108.732	0.00919689	9.19689	204	Plate 4	0.794404	0.778626	-0.332056	-0.360998
YCR020C	PET18	316	90.1549	100.364	95.2593	0.0104977	10.4977	204	Plate 4	0.906761	0.778626	-0.141206	-0.360998
YER072W	VTC1	213	109.964	113.844	111.904	0.00893622	8.93622	205	Plate 4	0.771887	0.782443	-0.373538	-0.353943
YHR113W	APE4	217	99.0135	108.369	103.691	0.00964401	9.64401	205	Plate 4	0.833024	0.782443	-0.26357	-0.353943
YCR020C-A	MAK31	318	83.8704	95.4587	89.6646	0.0111527	11.1527	205	Plate 4	0.963339	0.782443	-0.053884	-0.353943
YCL013W		92	107.863	110	108.931	0.0091801	9.1801	206	Plate 4	0.792953	0.78626	-0.334693	-0.346922
YHR095W	YHR095W	143	104.227	108.297	106.262	0.00941071	9.41071	206	Plate 4	0.812872	0.78626	-0.2989	-0.346922
YGR205W	TDA10	148	108.657	113.759	111.208	0.00899215	8.99215	206	Plate 4	0.776719	0.78626	-0.364536	-0.346922
YHR115C	DMA1	221	92.7123	99.6383	96.1753	0.0103977	10.3977	206	Plate 4	0.898124	0.78626	-0.155013	-0.346922
YCR001W	YCR001W	236	110.29	114.043	112.166	0.00891534	8.91534	206	Plate 4	0.770083	0.78626	-0.376913	-0.346922
YHR075C	PPE1	91	104.409	106.775	105.592	0.00947042	9.47042	207	Plate 4	0.81803	0.790076	-0.289774	-0.339936
YER079W	YER079W	245	89.2921	98.3938	93.843	0.0106561	10.6561	207	Plate 4	0.920446	0.790076	-0.119595	-0.339936
YER087C-A	SBH1	259	111.18	114.815	112.997	0.00884977	8.84977	207	Plate 4	0.76442	0.790076	-0.387563	-0.339936
YHL016C	DUR3	294	82.883	93.8879	88.3854	0.0113141	11.3141	207	Plate 4	0.977281	0.790076	-0.0331549	-0.339936
YHR157W	REC104	329	97.7835	103.551	100.667	0.00993372	9.93372	207	Plate 4	0.858049	0.790076	-0.220869	-0.339936
YPR011C	YPR011C	51	97.1443	101.724	99.434	0.0100569	10.0569	208	Plate 4	0.868691	0.793893	-0.203085	-0.332983
YER049W	TPA1	117	103.773	106.332	105.052	0.00951906	9.51906	208	Plate 4	0.822232	0.793893	-0.282383	-0.332983
YCR017C	CWH43	288	107.035	112.288	109.661	0.009119	9.119	208	Plate 4	0.787675	0.793893	-0.344327	-0.332983
YHR152W	SPO12	319	79.6049	91.3549	85.4799	0.0116987	11.6987	208	Plate 4	1.0105	0.793893	0.0150685	-0.332983
YLR126C	YLR126C	330	95.1401	101.315	98.2276	0.0101804	10.1804	208	Plate 4	0.87936	0.793893	-0.185475	-0.332983
YER024W	YAT2	61	102.187	103.791	102.989	0.00970979	9.70979	209	Plate 4	0.838707	0.79771	-0.253762	-0.326064
YER052C	HOM3	147	98.0943	105.306	101.7	0.00983283	9.83283	209	Plate 4	0.849334	0.79771	-0.235595	-0.326064
YHR120W	MSH1	227	107.84	112.653	110.246	0.0090706	9.0706	209	Plate 4	0.783495	0.79771	-0.352004	-0.326064
YER062C	GPP2	193	87.9525	99.7166	93.8345	0.0106571	10.6571	210	Plate 4	0.920529	0.801527	-0.119465	-0.319177
YER065C	ICL1	195	92.2426	101.189	96.716	0.0103396	10.3396	210	Plate 4	0.893104	0.801527	-0.1631	-0.319177
YCL057W	PRD1	222	95.3591	102.754	99.0564	0.0100953	10.0953	210	Plate 4	0.872002	0.801527	-0.197597	-0.319177
YHR133C	NSG1	269	92.6384	101.668	97.153	0.010293	10.293	210	Plate 4	0.889086	0.801527	-0.169605	-0.319177
YHR139C-A	YHR139C-A	283	109.855	113.883	111.869	0.00893901	8.93901	210	Plate 4	0.772128	0.801527	-0.373088	-0.319177
YEL068C	YEL068C	3	117.946	120.594	119.27	0.00838432	8.38432	211	Plate 4	0.724216	0.805344	-0.465508	-0.312324
YCL012W		90	96.847	99.489	98.168	0.0101866	10.1866	211	Plate 4	0.879893	0.805344	-0.184599	-0.312324
YHR094C	HXT1	141	103.275	106.757	105.016	0.00952234	9.52234	211	Plate 4	0.822515	0.805344	-0.281886	-0.312324
YHR125W	YHR125W	235	109.914	113.903	111.909	0.00893587	8.93587	211	Plate 4	0.771857	0.805344	-0.373595	-0.312324
YLR143W	DPH6	380	107.812	112.727	110.269	0.0090687	9.0687	211	Plate 4	0.783331	0.805344	-0.352306	-0.312324
YOL153C	YOL153C	22	103.049	105.932	104.491	0.00957022	9.57022	212	Plate 4	0.826651	0.80916	-0.27465	-0.305503
YHR199C	AIM46	30	82.1328	85.1365	83.6347	0.0119568	11.9568	212	Plate 4	1.03279	0.80916	0.046553	-0.305503
YGR173W	RBG2	58	106.453	108.039	107.246	0.00932436	9.32436	212	Plate 4	0.805414	0.80916	-0.312197	-0.305503
YER071C	TDA2	211	109.748	113.472	111.61	0.0089598	8.9598	212	Plate 4	0.773924	0.80916	-0.369737	-0.305503
YHL036W	MUP3	212	106.558	110.659	108.608	0.00920742	9.20742	212	Plate 4	0.795313	0.80916	-0.330406	-0.305503
YER086W	ILV1	257	112.351	115.759	114.055	0.0087677	8.7677	212	Plate 4	0.757331	0.80916	-0.401004	-0.305503
YCL033C	MXR2	140	104.235	107.789	106.012	0.0094329	9.4329	213	Plate 4	0.814789	0.812977	-0.295501	-0.298713
YER058W	PET117	159	110.809	113.491	112.15	0.00891663	8.91663	213	Plate 4	0.770195	0.812977	-0.376705	-0.298713
YHR022C	YHR022C	356	100.386	106.998	103.692	0.00964393	9.64393	213	Plate 4	0.833017	0.812977	-0.263582	-0.298713
YHR163W	SOL3	365	94.0224	103.578	98.8005	0.0101214	10.1214	213	Plate 4	0.874261	0.812977	-0.193864	-0.298713
YHR073W	OSH3	89	98.2145	100.132	99.1732	0.0100834	10.0834	214	Plate 4	0.870975	0.816794	-0.199297	-0.291956
YCL040W	GLK1	174	103.762	109.156	106.459	0.0093933	9.3933	214	Plate 4	0.811369	0.816794	-0.30157	-0.291956
YHL030W	ECM29	248	89.9204	97.4998	93.7101	0.0106712	10.6712	214	Plate 4	0.921751	0.816794	-0.117551	-0.291956
YMR074C	SDD2	384	100.367	106.761	103.564	0.00965588	9.65588	214	Plate 4	0.834049	0.816794	-0.261795	-0.291956
YHR050W	SMF2	75	78.3534	85.4376	81.8955	0.0122107	12.2107	215	Plate 4	1.05473	0.820611	0.0768696	-0.28523
YGR203W	YCH1	146	99.7786	107.509	103.644	0.00964842	9.64842	215	Plate 4	0.833405	0.820611	-0.26291	-0.28523
YHR108W	GGA2	183	105.986	109.627	107.806	0.0092759	9.2759	215	Plate 4	0.801228	0.820611	-0.319716	-0.28523
YHL014C	YLF2	296	76.1278	87.8017	81.9648	0.0122004	12.2004	215	Plate 4	1.05384	0.820611	0.0756501	-0.28523
YHL008C	YHL008C	306	105.381	110.223	107.802	0.00927624	9.27624	215	Plate 4	0.801257	0.820611	-0.319663	-0.28523
YER053C	PIC2	149	106.356	111.542	108.949	0.00917857	9.17857	216	Plate 4	0.792821	0.824427	-0.334933	-0.278535
YCL042W	YCL042W	176	109.716	113.89	111.803	0.00894434	8.94434	216	Plate 4	0.772589	0.824427	-0.372228	-0.278535
YHR015W	MIP6	352	96.9042	103.212	100.058	0.00999422	9.99422	216	Plate 4	0.863274	0.824427	-0.212109	-0.278535
YHR178W	STB5	373	99.9086	106.204	103.056	0.00970342	9.70342	216	Plate 4	0.838156	0.824427	-0.254709	-0.278535
YGR165W	MRPS35	18	94.6692	96.9538	95.8115	0.0104372	10.4372	218	Plate 4	0.901535	0.832061	-0.149545	-0.265239
YMR118C	SHH3	78	113.574	116.302	114.938	0.00870032	8.70032	218	Plate 4	0.751511	0.832061	-0.412133	-0.265239
YHR103W	SBE22	175	110.131	114.376	112.253	0.00890844	8.90844	218	Plate 4	0.769487	0.832061	-0.37803	-0.265239
YHL044W	YHL044W	198	98.1539	104.845	101.5	0.00985226	9.85226	218	Plate 4	0.851012	0.832061	-0.232748	-0.265239
YCR014C	POL4	282	111.111	114.398	112.754	0.00886883	8.86883	218	Plate 4	0.766066	0.832061	-0.384458	-0.265239
YLR144C	ACF2	382	99.8096	106.374	103.092	0.00970011	9.70011	218	Plate 4	0.83787	0.832061	-0.255201	-0.265239
YCL011C	GBP2	88	102.183	104.055	103.119	0.00969753	9.69753	219	Plate 4	0.837647	0.835878	-0.255586	-0.258636
YGR199W	PMT6	116	100.709	103.551	102.13	0.00979141	9.79141	219	Plate 4	0.845757	0.835878	-0.241685	-0.258636
YHL047C	ARN2	168	103.72	108.296	106.008	0.00943325	9.43325	219	Plate 4	0.81482	0.835878	-0.295447	-0.258636
YLR131C	ACE2	336	92.3002	101.046	96.6732	0.0103441	10.3441	219	Plate 4	0.893499	0.835878	-0.162462	-0.258636
YER019C-A	SBH2	57	105.224	106.945	106.084	0.00942645	9.42645	220	Plate 4	0.814232	0.839695	-0.296488	-0.252063
YGR197C	SNG1	114	103.964	106.725	105.344	0.00949269	9.49269	220	Plate 4	0.819954	0.839695	-0.286386	-0.252063
YCL049C	YCL049C	188	106.31	110.296	108.303	0.00923337	9.23337	220	Plate 4	0.797555	0.839695	-0.326345	-0.252063
YHR182W	YHR182W	377	105.888	111.116	108.502	0.00921644	9.21644	220	Plate 4	0.796092	0.839695	-0.328993	-0.252063
YER038W-A	FMP49	97	104.129	111.144	107.636	0.00929055	9.29055	221	Plate 4	0.802494	0.843511	-0.317438	-0.24552
YHR110W	ERP5	187	108.836	112.348	110.592	0.00904223	9.04223	221	Plate 4	0.781045	0.843511	-0.356523	-0.24552
YHL038C	CBP2	208	108.803	112.472	110.638	0.00903852	9.03852	221	Plate 4	0.780724	0.843511	-0.357115	-0.24552
YHR037W	PUT2	31	87.3946	89.8237	88.6091	0.0112855	11.2855	222	Plate 4	0.974814	0.847328	-0.0368014	-0.239007
YER039C	HVG1	99	112.301	116.598	114.45	0.00873748	8.73748	222	Plate 4	0.75472	0.847328	-0.405986	-0.239007
YGR187C	HGH1	102	107.416	111.314	109.365	0.00914371	9.14371	222	Plate 4	0.78981	0.847328	-0.340423	-0.239007
YCL029C	BIK1	134	104.28	107.166	105.723	0.00945871	9.45871	222	Plate 4	0.817019	0.847328	-0.291559	-0.239007
YCL036W	GFD2	144	95.5601	100.62	98.0901	0.0101947	10.1947	222	Plate 4	0.880593	0.847328	-0.183453	-0.239007
YCL044C	MGR1	178	106.905	111.271	109.088	0.00916692	9.16692	222	Plate 4	0.791815	0.847328	-0.336765	-0.239007
YCL069W	VBA3	234	107.226	111.214	109.22	0.00915586	9.15586	222	Plate 4	0.790859	0.847328	-0.338507	-0.239007
YGR131W	FHN1	299	83.8793	92.2095	88.0444	0.0113579	11.3579	222	Plate 4	0.981066	0.847328	-0.0275779	-0.239007
YHR154W	RTT107	323	79.6404	88.659	84.1497	0.0118836	11.8836	222	Plate 4	1.02647	0.847328	0.0376959	-0.239007
YGR184C	UBR1	100	106.648	111.534	109.091	0.00916669	9.16669	223	Plate 4	0.791795	0.851145	-0.336801	-0.232523
YER047C	SAP1	113	105.077	107.571	106.324	0.00940521	9.40521	223	Plate 4	0.812397	0.851145	-0.299743	-0.232523
YGR129W	SYF2	295	74.8468	87.1511	80.9989	0.0123458	12.3458	223	Plate 4	1.0664	0.851145	0.092751	-0.232523
YLR142W	PUT1	378	100.453	106.127	103.29	0.0096815	9.6815	223	Plate 4	0.836263	0.851145	-0.257972	-0.232523
YGR192C	TDH3	106	103.015	105.691	104.353	0.00958287	9.58287	224	Plate 4	0.827743	0.854962	-0.272745	-0.226068
YCL024W	KCC4	124	104.715	109.899	107.307	0.00931909	9.31909	224	Plate 4	0.804959	0.854962	-0.313013	-0.226068
YHR093W	AHT1	139	109.273	112.212	110.743	0.00902993	9.02993	224	Plate 4	0.779982	0.854962	-0.358487	-0.226068
YCR007C	YCR007C	272	84.6273	93.5259	89.0766	0.0112263	11.2263	224	Plate 4	0.969697	0.854962	-0.0443934	-0.226068
YHL013C	OTU2	298	85.5665	94.4749	90.0207	0.0111086	11.1086	224	Plate 4	0.959528	0.854962	-0.0596033	-0.226068
YGR132C	PHB1	301	93.5539	100.552	97.0528	0.0103037	10.3037	224	Plate 4	0.890004	0.854962	-0.168116	-0.226068
YCL026C		128	105.954	109.574	107.764	0.00927953	9.27953	225	Plate 4	0.801541	0.858779	-0.319151	-0.219642
YCL028W	RNQ1	132	107.028	109.868	108.448	0.00922098	9.22098	225	Plate 4	0.796484	0.858779	-0.328282	-0.219642
YHL037C	YHL037C	210	104.636	108.737	106.687	0.00937324	9.37324	225	Plate 4	0.809636	0.858779	-0.304655	-0.219642
YCL062W	VAC17	228	98.7283	104.085	101.407	0.00986127	9.86127	225	Plate 4	0.851791	0.858779	-0.231429	-0.219642
YHR057C	CPR2	81	107.957	110.708	109.333	0.00914639	9.14639	226	Plate 4	0.790042	0.862595	-0.339999	-0.213244
YER044C-A	MEI4	107	105.729	108.514	107.121	0.00933521	9.33521	226	Plate 4	0.806351	0.862595	-0.31052	-0.213244
YGR196C	FYV8	112	103.556	105.86	104.708	0.00955035	9.55035	226	Plate 4	0.824935	0.862595	-0.277648	-0.213244
YER067C-A		201	103.129	108.073	105.601	0.00946962	9.46962	226	Plate 4	0.817961	0.862595	-0.289895	-0.213244
YCR011C	ADP1	280	103.197	108.046	105.621	0.00946778	9.46778	226	Plate 4	0.817802	0.862595	-0.290176	-0.213244
YGR130C	YGR130C	297	88.2483	97.3175	92.7829	0.0107778	10.7778	226	Plate 4	0.930963	0.862595	-0.103205	-0.213244
YHL009C	YAP3	304	103.978	108.908	106.443	0.00939467	9.39467	226	Plate 4	0.811487	0.862595	-0.30136	-0.213244
YHR158C	KEL1	331	89.1313	96.6308	92.8811	0.0107665	10.7665	226	Plate 4	0.929979	0.862595	-0.104731	-0.213244
YER007C-A	TMA20	17	90.4328	91.5053	90.969	0.0109928	10.9928	227	Plate 4	0.949525	0.866412	-0.0747215	-0.206875
YCL002C	YCL002C	74	112.536	117.148	114.842	0.00870764	8.70764	227	Plate 4	0.752144	0.866412	-0.41092	-0.206875
YCL023C	YCL023C	122	101.106	108.077	104.592	0.00956098	9.56098	227	Plate 4	0.825853	0.866412	-0.276044	-0.206875
YER057C	HMF1	157	104.358	107.343	105.851	0.00944728	9.44728	227	Plate 4	0.816031	0.866412	-0.293304	-0.206875
YER059W	PCL6	161	106.857	109.827	108.342	0.00923005	9.23005	227	Plate 4	0.797267	0.866412	-0.326865	-0.206875
YHR109W	CTM1	185	105.056	109.019	107.037	0.00934255	9.34255	227	Plate 4	0.806985	0.866412	-0.309386	-0.206875
YCL060C	MRC1	224	96.0133	102.367	99.19	0.0100817	10.0817	227	Plate 4	0.870827	0.866412	-0.199541	-0.206875
YCL061C	AIM9	226	97.0197	103.4	100.21	0.00997906	9.97906	227	Plate 4	0.861965	0.866412	-0.214298	-0.206875
YER080W	SAT4	247	86.9219	96.6097	91.7658	0.0108973	10.8973	227	Plate 4	0.941281	0.866412	-0.0873031	-0.206875
YCR008W		274	92.8286	100.281	96.5546	0.0103568	10.3568	227	Plate 4	0.894597	0.866412	-0.160691	-0.206875
YCL009C	ILV6	84	106.038	107.994	107.016	0.00934438	9.34438	228	Plate 4	0.807143	0.870229	-0.309104	-0.200533
YER042W	MXR1	105	107.5	110.305	108.903	0.00918252	9.18252	228	Plate 4	0.793162	0.870229	-0.334312	-0.200533
YHR080C	LAM4	125	106.278	111.543	108.911	0.00918184	9.18184	228	Plate 4	0.793104	0.870229	-0.334419	-0.200533
YGR206W	MVB12	150	103.499	108.677	106.088	0.00942613	9.42613	228	Plate 4	0.814204	0.870229	-0.296538	-0.200533
YER056C	FCY2	153	106.361	110.107	108.234	0.00923925	9.23925	228	Plate 4	0.798063	0.870229	-0.325426	-0.200533
YGR209C	TRX2	156	104.854	108.585	106.72	0.00937035	9.37035	228	Plate 4	0.809387	0.870229	-0.305099	-0.200533
YLR451W	LEU3	328	97.9665	104.116	101.041	0.00989696	9.89696	228	Plate 4	0.854874	0.870229	-0.226216	-0.200533
YGR149W	GPC1	353	95.6926	101.735	98.7137	0.0101303	10.1303	228	Plate 4	0.875029	0.870229	-0.192597	-0.200533
YHR082C	KSP1	129	102.138	105.802	103.97	0.00961814	9.61814	229	Plate 4	0.830789	0.874046	-0.267445	-0.194219
YER054C	GIP2	151	104.082	109.025	106.554	0.00938495	9.38495	229	Plate 4	0.810648	0.874046	-0.302853	-0.194219
YER056C-A	RPL34A	155	111.696	115.297	113.496	0.00881086	8.81086	229	Plate 4	0.761059	0.874046	-0.39392	-0.194219
YGR213C	RTA1	160	104.918	108.063	106.49	0.00939054	9.39054	229	Plate 4	0.81113	0.874046	-0.301995	-0.194219
YCL048W	SPS22	186	108.681	111.93	110.305	0.00906575	9.06575	229	Plate 4	0.783076	0.874046	-0.352775	-0.194219
YHL026C	YHL026C	256	108.685	112.804	110.745	0.00902978	9.02978	229	Plate 4	0.779969	0.874046	-0.358512	-0.194219
YCR006C	YCR006C	270	86.8559	96.8215	91.8387	0.0108887	10.8887	229	Plate 4	0.940534	0.874046	-0.0884482	-0.194219
YHR135C	YCK1	273	82.4365	91.3522	86.8943	0.0115082	11.5082	229	Plate 4	0.994051	0.874046	-0.00860858	-0.194219
YHR137W	ARO9	277	95.6739	101.738	98.706	0.0101311	10.1311	229	Plate 4	0.875098	0.874046	-0.192484	-0.194219
YHR167W	THP2	367	90.4759	100.324	95.3999	0.0104822	10.4822	229	Plate 4	0.905425	0.874046	-0.143334	-0.194219
YGR166W	TRS65	20	97.0273	98.9109	97.9691	0.0102073	10.2073	230	Plate 4	0.88168	0.877863	-0.181674	-0.187933
YHR031C	RRM3	25	112.527	115.789	114.158	0.00875979	8.75979	230	Plate 4	0.756648	0.877863	-0.402307	-0.187933
YHR104W	GRE3	177	107.052	111.245	109.149	0.00916182	9.16182	230	Plate 4	0.791374	0.877863	-0.337568	-0.187933
YHR124W	NDT80	233	105.471	109.805	107.638	0.00929042	9.29042	230	Plate 4	0.802483	0.877863	-0.317458	-0.187933
YHL010C	ETP1	302	96.3658	102.611	99.4886	0.0100514	10.0514	230	Plate 4	0.868214	0.877863	-0.203878	-0.187933
YGR142W	BTN2	343	71.5419	84.8327	78.1873	0.0127898	12.7898	230	Plate 4	1.10475	0.877863	0.14372	-0.187933
YLR134W	PDC5	366	87.101	97.2498	92.1754	0.0108489	10.8489	230	Plate 4	0.937098	0.877863	-0.0937277	-0.187933
YHR061C	GIC1	85	104.907	106.411	105.659	0.00946439	9.46439	231	Plate 4	0.81751	0.881679	-0.290692	-0.181674
YER041W	YEN1	103	106.887	110.658	108.772	0.00919351	9.19351	231	Plate 4	0.794111	0.881679	-0.332587	-0.181674
YGR189C	CRH1	104	108.322	111.813	110.068	0.00908532	9.08532	231	Plate 4	0.784766	0.881679	-0.349665	-0.181674
YER045C	ACA1	109	102.696	105.007	103.851	0.00962915	9.62915	231	Plate 4	0.831741	0.881679	-0.265794	-0.181674
YGR212W	SLI1	158	107.731	110.54	109.136	0.00916291	9.16291	231	Plate 4	0.791468	0.881679	-0.337396	-0.181674
YHR096C	HXT5	169	86.2	97.5141	91.857	0.0108865	10.8865	231	Plate 4	0.940346	0.881679	-0.0887365	-0.181674
YCL064C	CHA1	232	106.849	110.761	108.805	0.00919075	9.19075	231	Plate 4	0.793873	0.881679	-0.333021	-0.181674
YLR420W	URA4	326	100.323	106.683	103.503	0.00966155	9.66155	231	Plate 4	0.83454	0.881679	-0.260947	-0.181674
YHL040C	ARN1	206	103.567	107.617	105.592	0.00947041	9.47041	232	Plate 4	0.818029	0.885496	-0.289776	-0.175442
YCR009C	RVS161	276	109.418	113.873	111.645	0.00895692	8.95692	232	Plate 4	0.773676	0.885496	-0.370199	-0.175442
YGR143W	SKN1	345	82.7389	93.9877	88.3633	0.0113169	11.3169	232	Plate 4	0.977526	0.885496	-0.0327936	-0.175442
YER002W	NOP16	11	106.339	108.09	107.215	0.00932707	9.32707	233	Plate 4	0.805648	0.889313	-0.311778	-0.169237
YHR106W	TRR2	181	98.3889	102.761	100.575	0.00994284	9.94284	233	Plate 4	0.858837	0.889313	-0.219544	-0.169237
YPR118W	MRI1	209	102.602	106.716	104.659	0.00955482	9.55482	233	Plate 4	0.825321	0.889313	-0.276973	-0.169237
YHR138C	YHR138C	279	104.281	109.077	106.679	0.00937394	9.37394	233	Plate 4	0.809696	0.889313	-0.304547	-0.169237
YHR156C	LIN1	327	95.7288	102.036	98.8827	0.010113	10.113	233	Plate 4	0.873534	0.889313	-0.195064	-0.169237
YGR194C	XKS1	110	100.451	102.321	101.386	0.00986329	9.86329	234	Plate 4	0.851965	0.89313	-0.231134	-0.163058
YER067W	RGI1	199	101.293	107.569	104.431	0.0095757	9.5757	234	Plate 4	0.827124	0.89313	-0.273825	-0.163058
YHR153C	SPO16	321	79.4214	90.0943	84.7579	0.0117983	11.7983	234	Plate 4	1.01911	0.89313	0.0273063	-0.163058
YHR012W	VPS29	346	131.798	133.681	132.74	0.00753355	7.53355	234	Plate 4	0.650728	0.89313	-0.619873	-0.163058
YGR161C	RTS3	12	105.553	106.507	106.03	0.0094313	9.4313	235	Plate 4	0.814651	0.896947	-0.295745	-0.156906
YER046W-A		111	104.159	106.609	105.384	0.0094891	9.4891	235	Plate 4	0.819644	0.896947	-0.286931	-0.156906
YGR202C	PCT1	120	106.126	108.846	107.486	0.00930352	9.30352	236	Plate 4	0.803614	0.900763	-0.315426	-0.15078
YCL046W	YCL046W	182	101.114	104.83	102.972	0.00971138	9.71138	236	Plate 4	0.838844	0.900763	-0.253525	-0.15078
YER085C	YER085C	255	102.44	107.249	104.845	0.00953791	9.53791	236	Plate 4	0.82386	0.900763	-0.279529	-0.15078
YGR193C	PDX1	108	106.729	108.446	107.588	0.00929474	9.29474	237	Plate 4	0.802855	0.90458	-0.316788	-0.14468
YCR010C	ADY2	278	103.757	108.19	105.973	0.00943633	9.43633	237	Plate 4	0.815085	0.90458	-0.294977	-0.14468
YHR155W	LAM1	325	91.3704	98.1225	94.7465	0.0105545	10.5545	237	Plate 4	0.911669	0.90458	-0.133418	-0.14468
YHR049C-A	YHR049C-A	73	106.802	112.053	109.428	0.00913846	9.13846	238	Plate 4	0.789357	0.908397	-0.341251	-0.138605
YHR092C	HXT4	137	106.708	109.513	108.111	0.00924978	9.24978	238	Plate 4	0.798972	0.908397	-0.323783	-0.138605
YER060W	FCY21	163	105.06	108.925	106.992	0.00934645	9.34645	238	Plate 4	0.807322	0.908397	-0.308784	-0.138605
YCL047C	POF1	184	103.297	107.024	105.161	0.00950927	9.50927	238	Plate 4	0.821386	0.908397	-0.283867	-0.138605
YHR117W	TOM71	225	98.9076	104.764	101.836	0.00981973	9.81973	238	Plate 4	0.848203	0.908397	-0.237518	-0.138605
YCL063W		230	99.4621	104.863	102.163	0.00978831	9.78831	238	Plate 4	0.845489	0.908397	-0.242142	-0.138605
YHL012W	YHL012W	300	87.8234	95.3439	91.5836	0.010919	10.919	238	Plate 4	0.943153	0.908397	-0.0844362	-0.138605
YGR153W	YGR153W	2	109.232	112.426	110.829	0.00902293	9.02293	239	Plate 4	0.779377	0.912214	-0.359606	-0.132556
YHR087W	RTC3	133	106.327	109.128	107.728	0.00928267	9.28267	239	Plate 4	0.801813	0.912214	-0.318663	-0.132556
YER001W	MNN1	9	102.824	104.91	103.867	0.00962772	9.62772	240	Plate 4	0.831617	0.916031	-0.266008	-0.126532
YGR207C	CIR1	152	104.576	108.999	106.787	0.00936441	9.36441	240	Plate 4	0.808873	0.916031	-0.306014	-0.126532
YHR014W	SPO13	350	92.9515	99.6031	96.2773	0.0103867	10.3867	240	Plate 4	0.897173	0.916031	-0.156542	-0.126532
YHR184W	SSP1	381	99.2241	105.732	102.478	0.00975821	9.75821	240	Plate 4	0.842889	0.916031	-0.246586	-0.126532
YHR123W	EPT1	231	101.596	106.314	103.955	0.00961954	9.61954	241	Plate 4	0.83091	0.919847	-0.267235	-0.120534
YER004W	FMP52	13	95.8409	96.6258	96.2333	0.0103914	10.3914	242	Plate 4	0.897583	0.923664	-0.155883	-0.11456
YHR078W	YHR078W	121	88.114	97.9224	93.0182	0.0107506	10.7506	242	Plate 4	0.928607	0.923664	-0.106859	-0.11456
YCL045C	EMC1	180	99.4254	103.863	101.644	0.00983826	9.83826	242	Plate 4	0.849803	0.923664	-0.234799	-0.11456
YCR022C	YCR022C	322	85.2012	94.708	89.9546	0.0111167	11.1167	242	Plate 4	0.960233	0.923664	-0.0585436	-0.11456
YGR144W	THI4	347	82.4618	92.0158	87.2388	0.0114628	11.4628	242	Plate 4	0.990126	0.923664	-0.0143166	-0.11456
YER051W	JHD1	145	88.8227	98.6335	93.7281	0.0106692	10.6692	243	Plate 4	0.921574	0.927481	-0.117827	-0.10861
YHR179W	OYE2	375	97.7648	103.9	100.832	0.00991747	9.91747	243	Plate 4	0.856645	0.927481	-0.22323	-0.10861
YHR136C	SPL2	275	92.3416	99.4543	95.8979	0.0104278	10.4278	245	Plate 4	0.900722	0.935115	-0.150846	-0.0967851
YCL027W	FUS1	130	103.448	106.936	105.192	0.00950642	9.50642	246	Plate 4	0.821139	0.938931	-0.284301	-0.0909085
YHR086W	NAM8	131	109.76	112.659	111.21	0.00899203	8.99203	246	Plate 4	0.776708	0.938931	-0.364556	-0.0909085
YHL028W	WSC4	252	97.5015	102.937	100.219	0.00997812	9.97812	246	Plate 4	0.861884	0.938931	-0.214435	-0.0909085
YER007W	PAC2	19	86.8239	88.8039	87.8139	0.0113877	11.3877	248	Plate 4	0.983642	0.946565	-0.0237952	-0.0792267
YHR105W	YPT35	179	101.747	106.459	104.103	0.00960589	9.60589	248	Plate 4	0.829731	0.946565	-0.269284	-0.0792267
YHR176W	FMO1	369	87.8904	96.6895	92.29	0.0108354	10.8354	248	Plate 4	0.935935	0.946565	-0.09552	-0.0792267
YEL067C	YEL067C	1	109.343	113.13	111.237	0.00898985	8.98985	249	Plate 4	0.77652	0.950382	-0.364905	-0.0734211
YHL041W	YHL041W	204	102.902	107.588	105.245	0.00950163	9.50163	249	Plate 4	0.820726	0.950382	-0.285027	-0.0734211
YHL043W	ECM34	200	102.679	108.071	105.375	0.00948995	9.48995	250	Plate 4	0.819717	0.954198	-0.286803	-0.0676387
YER081W	SER3	249	82.782	92.075	87.4285	0.0114379	11.4379	250	Plate 4	0.987978	0.954198	-0.0174499	-0.0676387
YGR146C	ECL1	349	88.653	96.0475	92.3502	0.0108283	10.8283	250	Plate 4	0.935324	0.954198	-0.0964617	-0.0676387
YGR157W	CHO2	6	109.986	113.026	111.506	0.00896811	8.96811	251	Plate 4	0.774642	0.958015	-0.368398	-0.0618794
YCR023C	YCR023C	324	83.5362	91.7346	87.6354	0.0114109	11.4109	251	Plate 4	0.985645	0.958015	-0.0208601	-0.0618794
YHL029C	OCA5	250	91.5128	98.5303	95.0216	0.0105239	10.5239	254	Plate 4	0.909029	0.969466	-0.137601	-0.0447383
YGR154C	GTO1	4	103.577	106.847	105.212	0.00950464	9.50464	255	Plate 4	0.820986	0.973282	-0.284571	-0.0390696
YGR164W	YGR164W	16	87.5049	88.5343	88.0196	0.0113611	11.3611	255	Plate 4	0.981343	0.973282	-0.0271713	-0.0390696
YHL042W	YHL042W	202	101.503	106.544	104.023	0.00961322	9.61322	255	Plate 4	0.830365	0.973282	-0.268183	-0.0390696
YHR121W	LSM12	229	96.8571	101.878	99.3674	0.0100637	10.0637	257	Plate 4	0.869273	0.980916	-0.20212	-0.0277985
YGR163W	GTR2	14	93.1761	93.7566	93.4664	0.010699	10.699	260	Plate 4	0.924155	0.992366	-0.113793	-0.0110552
YER005W	YND1	15	88.8062	90.2056	89.5059	0.0111725	11.1725	260	Plate 4	0.965047	0.992366	-0.0513286	-0.0110552
YLR135W	SLX4	368	81.3685	91.71	86.5392	0.0115555	11.5555	261	Plate 4	0.99813	0.996183	-0.00270049	-0.005517
YEL071W	DLD3	5	102.469	105.373	103.921	0.00962272	9.62272	263	Plate 4	0.831186	1.00382	-0.266757	0.00549599
YLR137W	RKM5	372	82.6379	91.6906	87.1643	0.0114726	11.4726	271	Plate 4	0.990972	1.03435	-0.0130833	0.048726
YLR136C	TIS11	370	84.1591	93.7095	88.9343	0.0112443	11.2443	272	Plate 4	0.971249	1.03817	-0.0420866	0.0540398
YLR138W	NHA1	374	91.4547	98.0237	94.7392	0.0105553	10.5553	276	Plate 4	0.911739	1.05344	-0.133308	0.0751015
YKL119C	VPH2	164	127.857	127.86	127.858	0.00782116	7.82116	30	Plate 5	0.675572	0.114504	-0.565819	-3.12653
YKL118W	YKL118W	162	121.546	121.408	121.477	0.00823201	8.23201	36	Plate 5	0.711059	0.137405	-0.491958	-2.8635
YOR130C	ORT1	369	124.802	125.218	125.01	0.00799937	7.99937	69	Plate 5	0.690964	0.263359	-0.533317	-1.9249
YOR184W	SER1	130	123.919	124.093	124.006	0.00806415	8.06415	90	Plate 5	0.69656	0.343511	-0.52168	-1.54157
YGR036C	CAX4	45	126.506	126.725	126.615	0.00789793	7.89793	108	Plate 5	0.682203	0.412214	-0.551727	-1.27854
YLR182W	SWI6	67	126.497	126.668	126.582	0.00789999	7.89999	110	Plate 5	0.682381	0.419847	-0.551351	-1.25206
YGR076C	MRPL25	173	127.023	127.396	127.209	0.00786107	7.86107	119	Plate 5	0.679018	0.454198	-0.558477	-1.13861
YKL169C	YKL169C	342	129.25	129.681	129.466	0.00772406	7.72406	122	Plate 5	0.667184	0.465649	-0.583844	-1.10269
YKL081W	TEF4	62	114.955	114.729	114.842	0.00870761	8.70761	124	Plate 5	0.752141	0.473282	-0.410925	-1.07923
YOR141C	ARP8	32	82.8964	84.8896	83.893	0.0119199	11.9199	137	Plate 5	1.02961	0.522901	0.0421034	-0.935391
YOR187W	TUF1	136	124.958	124.786	124.872	0.0080082	8.0082	140	Plate 5	0.691728	0.534351	-0.531724	-0.90414
YGR027C	RPS25A	35	109.389	109.55	109.47	0.00913496	9.13496	141	Plate 5	0.789054	0.538168	-0.341803	-0.893872
YGR064W	YGR064W	133	115.56	115.26	115.41	0.00866475	8.66475	147	Plate 5	0.748438	0.561069	-0.418045	-0.833751
YOR205C	GEP3	190	117.189	117.568	117.378	0.00851946	8.51946	147	Plate 5	0.735889	0.561069	-0.44244	-0.833751
YOR200W	YOR200W	184	122.168	121.887	122.028	0.00819486	8.19486	149	Plate 5	0.70785	0.568702	-0.498484	-0.814254
YKL134C	2001-10-01	214	114.085	114.779	114.432	0.00873883	8.73883	152	Plate 5	0.754838	0.580153	-0.405761	-0.785495
YLR200W	YKE2	115	103.735	103.597	103.666	0.00964638	9.64638	153	Plate 5	0.833229	0.583969	-0.263214	-0.776035
YKL076C	YKL076C	52	119.619	120.704	120.161	0.00832216	8.32216	155	Plate 5	0.718846	0.591603	-0.476245	-0.757299
YOR241W	MET7	318	105.575	107.072	106.323	0.00940526	9.40526	155	Plate 5	0.812402	0.591603	-0.299735	-0.757299
YKL170W	MRPL38	344	112.24	113.514	112.877	0.00885923	8.85923	155	Plate 5	0.765237	0.591603	-0.386021	-0.757299
YKL143W	LTV1	252	134.957	135.038	134.998	0.00740753	7.40753	156	Plate 5	0.639843	0.59542	-0.64421	-0.748021
YOR144C	ELG1	36	112.282	112.099	112.19	0.00891342	8.91342	158	Plate 5	0.769918	0.603053	-0.377223	-0.729642
YKL075C	YKL075C	50	106.607	110.268	108.438	0.00922188	9.22188	159	Plate 5	0.796562	0.60687	-0.328142	-0.72054
YLR176C	RFX1	53	109.062	110.885	109.974	0.00909308	9.09308	159	Plate 5	0.785436	0.60687	-0.348434	-0.72054
YOR140W	SFL1	30	76.061	79.2984	77.6797	0.0128734	12.8734	160	Plate 5	1.11197	0.610687	0.153117	-0.711495
YLR180W	SAM1	63	112.083	111.734	111.909	0.00893585	8.93585	160	Plate 5	0.771855	0.610687	-0.373598	-0.711495
YGR105W	VMA21	229	122.373	122.298	122.336	0.00817424	8.17424	160	Plate 5	0.706069	0.610687	-0.502118	-0.711495
YLR174W	IDP2	51	107.605	110.175	108.89	0.00918359	9.18359	162	Plate 5	0.793255	0.618321	-0.334144	-0.693573
YLR184W	YLR184W	71	121.556	122.18	121.868	0.0082056	8.2056	162	Plate 5	0.708778	0.618321	-0.496594	-0.693573
YKL184W	SPE1	25	107.112	110.634	108.873	0.009185	9.185	163	Plate 5	0.793376	0.622137	-0.333923	-0.684695
YKL002W	DID4	209	137.68	137.632	137.656	0.00726448	7.26448	164	Plate 5	0.627486	0.625954	-0.672344	-0.675871
YKL187C	FAT3	29	77.197	80.6363	78.9166	0.0126716	12.6716	165	Plate 5	1.09454	0.629771	0.130325	-0.667101
YOR142W	LSC1	34	90.3052	90.9058	90.6055	0.0110369	11.0369	165	Plate 5	0.953335	0.629771	-0.0689448	-0.667101
YLR178C	TFS1	59	115.062	115.058	115.06	0.00869109	8.69109	165	Plate 5	0.750714	0.629771	-0.413664	-0.667101
YGR034W	RPL26B	41	101.915	101.942	101.928	0.00981083	9.81083	166	Plate 5	0.847434	0.633588	-0.238827	-0.658384
YKL006W	RPL14A	213	107.47	107.959	107.714	0.00928381	9.28381	167	Plate 5	0.801911	0.637405	-0.318486	-0.649719
YKL185W	ASH1	27	103.251	105.707	104.479	0.00957132	9.57132	168	Plate 5	0.826745	0.641221	-0.274485	-0.641106
YKL190W	CNB1	33	85.3269	85.9234	85.6251	0.0116788	11.6788	168	Plate 5	1.00879	0.641221	0.0126194	-0.641106
YKL079W	SMY1	56	103.608	104.978	104.293	0.00958836	9.58836	170	Plate 5	0.828217	0.648855	-0.271918	-0.624032
YOR199W	YOR199W	182	114.218	113.844	114.031	0.00876957	8.76957	170	Plate 5	0.757493	0.648855	-0.400696	-0.624032
YOR235W	IRC13	284	114.581	115.129	114.855	0.00870663	8.70663	171	Plate 5	0.752056	0.652672	-0.411087	-0.61557
YKL057C	NUP120	355	109.654	110.589	110.122	0.00908086	9.08086	171	Plate 5	0.784381	0.652672	-0.350373	-0.61557
YOR138C	RUP1	26	106.941	110.055	108.498	0.00921675	9.21675	172	Plate 5	0.796119	0.656489	-0.328944	-0.607158
YKL003C	MRP17	211	106.199	106.466	106.332	0.00940447	9.40447	172	Plate 5	0.812334	0.656489	-0.299856	-0.607158
YGR118W	RPS23A	265	97.1448	102.7	99.9223	0.0100078	10.0078	172	Plate 5	0.864446	0.656489	-0.210152	-0.607158
YGR031W	IMO32	37	108.88	108.542	108.711	0.00919873	9.19873	173	Plate 5	0.794562	0.660305	-0.331768	-0.598795
YKL009W	MRT4	243	115.486	118.185	116.836	0.00855902	8.55902	173	Plate 5	0.739306	0.660305	-0.435757	-0.598795
YOR239W	ABP140	314	95.8332	101.505	98.6692	0.0101349	10.1349	173	Plate 5	0.875424	0.660305	-0.191947	-0.598795
YGR061C	ADE6	129	111.201	111.173	111.187	0.00899387	8.99387	174	Plate 5	0.776867	0.664122	-0.36426	-0.59048
YKL032C	IXR1	293	109.162	111.333	110.248	0.00907049	9.07049	174	Plate 5	0.783485	0.664122	-0.352022	-0.59048
YKL150W	MCR1	262	106.904	108.256	107.58	0.00929541	9.29541	175	Plate 5	0.802914	0.667939	-0.316683	-0.582212
YOR164C	GET4	78	107.949	109.364	108.657	0.00920331	9.20331	176	Plate 5	0.794958	0.671756	-0.33105	-0.573991
YKL168C	KKQ8	338	93.9459	100.153	97.0495	0.010304	10.304	177	Plate 5	0.890035	0.675573	-0.168066	-0.565817
YLR177W	YLR177W	55	103.288	104.548	103.918	0.00962295	9.62295	178	Plate 5	0.831205	0.679389	-0.266724	-0.55769
YLR191W	PEX13	107	111.89	111.841	111.866	0.0089393	8.9393	178	Plate 5	0.772154	0.679389	-0.37304	-0.55769
YLR201C	COQ9	117	102.178	102.437	102.308	0.00977445	9.77445	178	Plate 5	0.844291	0.679389	-0.244187	-0.55769
YGR085C	RPL11B	187	106.861	106.452	106.656	0.00937591	9.37591	178	Plate 5	0.809867	0.679389	-0.304244	-0.55769
YKL027W	TCD2	263	97.292	99.9225	98.6073	0.0101412	10.1412	178	Plate 5	0.875974	0.679389	-0.19104	-0.55769
YOR108W	LEU9	287	103.595	105.048	104.322	0.00958575	9.58575	178	Plate 5	0.827992	0.679389	-0.272312	-0.55769
YGR041W	BUD9	75	99.8772	103.116	101.497	0.00985255	9.85255	179	Plate 5	0.851038	0.683206	-0.232705	-0.549607
YGR042W	MTE1	77	116.097	117.674	116.885	0.00855541	8.55541	179	Plate 5	0.738994	0.683206	-0.436366	-0.549607
YOR189W	IES4	140	92.9055	93.1788	93.0422	0.0107478	10.7478	179	Plate 5	0.928368	0.683206	-0.107231	-0.549607
YLR179C	YLR179C	61	107.228	106.835	107.031	0.00934306	9.34306	180	Plate 5	0.807029	0.687023	-0.309307	-0.54157
YLR181C	VTA1	65	120.167	120.051	120.109	0.00832578	8.32578	180	Plate 5	0.719159	0.687023	-0.475618	-0.54157
YOR165W	SEY1	80	113.708	114.204	113.956	0.00877532	8.77532	180	Plate 5	0.75799	0.687023	-0.39975	-0.54157
YOR211C	MGM1	220	118.841	120.349	119.595	0.00836158	8.36158	180	Plate 5	0.722251	0.687023	-0.469427	-0.54157
YOR221C	MCT1	236	118.301	118.684	118.493	0.00843934	8.43934	180	Plate 5	0.728968	0.687023	-0.456073	-0.54157
YKL149C	DBR1	260	118.977	119.457	119.217	0.00838803	8.38803	180	Plate 5	0.724537	0.687023	-0.46487	-0.54157
YOR201C	MRM1	186	105.46	105.238	105.349	0.00949228	9.49228	181	Plate 5	0.819918	0.69084	-0.286448	-0.533577
YOR255W	OSW1	362	101.927	107.429	104.678	0.00955308	9.55308	181	Plate 5	0.82517	0.69084	-0.277237	-0.533577
YKL073W	LHS1	22	97.464	99.9813	98.7227	0.0101294	10.1294	182	Plate 5	0.87495	0.694656	-0.192728	-0.525628
YGR044C	RME1	81	114.327	114.816	114.572	0.00872816	8.72816	182	Plate 5	0.753916	0.694656	-0.407525	-0.525628
YGR081C	SLX9	183	114.659	114.183	114.421	0.00873965	8.73965	182	Plate 5	0.754908	0.694656	-0.405626	-0.525628
YLR185W	RPL37A	97	113.38	116.23	114.805	0.00871042	8.71042	183	Plate 5	0.752383	0.698473	-0.410461	-0.517723
YGR101W	PCP1	223	118.127	119.068	118.598	0.00843188	8.43188	183	Plate 5	0.728324	0.698473	-0.457348	-0.517723
YKL047W	ANR2	337	87.9868	95.4989	91.7429	0.0109	10.9	183	Plate 5	0.941516	0.698473	-0.0869421	-0.517723
YOR126C	IAH1	361	102.928	108.864	105.896	0.00944323	9.44323	183	Plate 5	0.815681	0.698473	-0.293923	-0.517723
YOR163W	DDP1	76	113.923	115.224	114.574	0.008728	8.728	184	Plate 5	0.753902	0.70229	-0.407551	-0.509861
YGR043C	NQM1	79	111.348	111.902	111.625	0.00895854	8.95854	185	Plate 5	0.773816	0.706107	-0.369938	-0.502042
YOR167C	RPS28A	84	110.808	110.648	110.728	0.00903113	9.03113	185	Plate 5	0.780085	0.706107	-0.358296	-0.502042
YGR033C	TIM21	39	108.76	108.393	108.577	0.0092101	9.2101	186	Plate 5	0.795544	0.709924	-0.329986	-0.494264
YKL084W	HOT13	64	107.728	107.408	107.568	0.00929645	9.29645	186	Plate 5	0.803003	0.709924	-0.316523	-0.494264
YGR045C	YGR045C	83	106.576	106.317	106.446	0.0093944	9.3944	186	Plate 5	0.811464	0.709924	-0.301402	-0.494264
YKL110C	KTI12	152	118.153	118.585	118.369	0.00844816	8.44816	186	Plate 5	0.72973	0.709924	-0.454565	-0.494264
YGR087C	PDC6	189	98.3646	99.5418	98.9532	0.0101058	10.1058	186	Plate 5	0.872912	0.709924	-0.196092	-0.494264
YPR151C	SUE1	290	96.1085	101.065	98.5867	0.0101434	10.1434	186	Plate 5	0.876157	0.709924	-0.190739	-0.494264
YOR166C	SWT1	82	110.612	110.463	110.538	0.00904669	9.04669	187	Plate 5	0.78143	0.71374	-0.355812	-0.486529
YOR125C	CAT5	335	106.04	107.989	107.015	0.00934452	9.34452	187	Plate 5	0.807156	0.71374	-0.309081	-0.486529
YOR162C	YRR1	74	91.2357	96.4863	93.861	0.0106541	10.6541	188	Plate 5	0.920269	0.717557	-0.119872	-0.478834
YGR067C	YGR067C	137	105.323	104.909	105.116	0.00951332	9.51332	188	Plate 5	0.821736	0.717557	-0.283254	-0.478834
YLR190W	MMR1	105	111.54	111.679	111.609	0.00895981	8.95981	189	Plate 5	0.773925	0.721374	-0.369734	-0.471181
YLR193C	UPS1	109	114.511	114.314	114.412	0.0087403	8.7403	189	Plate 5	0.754965	0.721374	-0.405519	-0.471181
YOR188W	MSB1	138	102.837	102.432	102.635	0.00974329	9.74329	189	Plate 5	0.8416	0.721374	-0.248794	-0.471181
YKL026C	GPX1	261	102.543	103.806	103.175	0.0096923	9.6923	189	Plate 5	0.837195	0.721374	-0.256364	-0.471181
YGR055W	MUP1	95	94.2871	96.4736	95.3804	0.0104843	10.4843	190	Plate 5	0.90561	0.725191	-0.143038	-0.463567
YKL093W	MBR1	102	112.463	113.552	113.008	0.00884894	8.84894	190	Plate 5	0.764349	0.725191	-0.387697	-0.463567
YKL077W	PSG1	54	106.944	108.976	107.96	0.0092627	9.2627	191	Plate 5	0.800088	0.729008	-0.32177	-0.455994
YOR222W	ODC2	238	101.35	102.637	101.993	0.00980457	9.80457	191	Plate 5	0.846893	0.729008	-0.239748	-0.455994
YKL011C	CCE1	247	110.177	111.96	111.068	0.00900347	9.00347	191	Plate 5	0.777696	0.729008	-0.362721	-0.455994
YOR109W	INP53	313	86.7486	94.1519	90.4503	0.0110558	11.0558	191	Plate 5	0.954971	0.729008	-0.0664711	-0.455994
YOR152C	ATG40	38	108.888	108.787	108.838	0.009188	9.188	192	Plate 5	0.793635	0.732824	-0.333452	-0.448461
YOR153W	PDR5	40	100.571	100.169	100.37	0.0099631	9.9631	192	Plate 5	0.860587	0.732824	-0.216607	-0.448461
YKL097C	YKL097C	108	114.484	114.206	114.345	0.00874547	8.74547	192	Plate 5	0.755411	0.732824	-0.404667	-0.448461
YGR069W	YGR069W	141	95.0577	96.2223	95.64	0.0104559	10.4559	192	Plate 5	0.903152	0.732824	-0.14696	-0.448461
YGR057C	LST7	123	93.7453	98.689	96.2172	0.0103932	10.3932	193	Plate 5	0.897734	0.736641	-0.155641	-0.440966
YGR062C	COX18	131	104.849	104.427	104.638	0.00955675	9.55675	193	Plate 5	0.825487	0.736641	-0.276682	-0.440966
YGR051C	YGR051C	89	103.703	103.244	103.473	0.00966431	9.66431	194	Plate 5	0.834778	0.740458	-0.260536	-0.43351
YOR171C	LCB4	90	106.988	106.794	106.891	0.00935534	9.35534	194	Plate 5	0.80809	0.740458	-0.307412	-0.43351
YLR216C	CPR6	165	101.331	102.307	101.819	0.00982131	9.82131	194	Plate 5	0.84834	0.740458	-0.237286	-0.43351
YGR111W	YGR111W	237	107.706	108.485	108.096	0.00925107	9.25107	194	Plate 5	0.799083	0.740458	-0.323582	-0.43351
YOR233W	KIN4	280	99.5492	99.925	99.7371	0.0100264	10.0264	195	Plate 5	0.866051	0.744275	-0.207476	-0.426093
YOR106W	VAM3	283	123.965	124.509	124.237	0.00804914	8.04914	195	Plate 5	0.695263	0.744275	-0.524369	-0.426093
YGR112W	SHY1	239	97.3931	99.7382	98.5657	0.0101455	10.1455	196	Plate 5	0.876344	0.748092	-0.190431	-0.418713
YKL136W	YKL136W	242	96.0725	100.327	98.1997	0.0101833	10.1833	196	Plate 5	0.879609	0.748092	-0.185065	-0.418713
YKL031W	YKL031W	291	98.1272	103.14	100.634	0.00993703	9.93703	196	Plate 5	0.858335	0.748092	-0.220387	-0.418713
YOR113W	AZF1	319	98.5714	100.523	99.5471	0.0100455	10.0455	196	Plate 5	0.867704	0.748092	-0.204726	-0.418713
YKL096W	CWP1	106	106.823	106.949	106.886	0.00935575	9.35575	197	Plate 5	0.808125	0.751908	-0.307349	-0.411371
YLR202C	YLR202C	119	101.966	103.601	102.783	0.00972921	9.72921	197	Plate 5	0.840384	0.751908	-0.250879	-0.411371
YOR183W	FYV12	128	108.592	108.823	108.707	0.009199	9.199	197	Plate 5	0.794586	0.751908	-0.331725	-0.411371
YOR234C	RPL33B	282	98.5637	99.3992	98.9815	0.0101029	10.1029	197	Plate 5	0.872662	0.751908	-0.196505	-0.411371
YKL087C	CYT2	70	110.002	110.848	110.425	0.00905595	9.05595	198	Plate 5	0.78223	0.755725	-0.354336	-0.404066
YOR172W	YRM1	92	101.389	101.598	101.493	0.00985287	9.85287	198	Plate 5	0.851065	0.755725	-0.232658	-0.404066
YOR190W	SPR1	142	101.576	102.502	102.039	0.00980019	9.80019	198	Plate 5	0.846515	0.755725	-0.240393	-0.404066
YOR209C	NPT1	218	98.128	102.91	100.519	0.00994839	9.94839	198	Plate 5	0.859316	0.755725	-0.21874	-0.404066
YGR109C	CLB6	235	97.6544	98.6129	98.1337	0.0101902	10.1902	198	Plate 5	0.880202	0.755725	-0.184094	-0.404066
YKL188C	PXA2	31	78.5003	80.4264	79.4633	0.0125844	12.5844	199	Plate 5	1.08701	0.759542	0.120365	-0.396798
YOR155C	ISN1	44	93.3956	94.1071	93.7514	0.0106665	10.6665	199	Plate 5	0.921345	0.759542	-0.118186	-0.396798
YGR037C	ACB1	47	107.631	108.679	108.155	0.00924599	9.24599	199	Plate 5	0.798645	0.759542	-0.324374	-0.396798
YOR170W	YOR170W	86	109.613	109.28	109.447	0.00913686	9.13686	199	Plate 5	0.789218	0.759542	-0.341505	-0.396798
YLR189C	ATG26	103	110.217	110.566	110.392	0.00905866	9.05866	199	Plate 5	0.782463	0.759542	-0.353905	-0.396798
YKL029C	MAE1	289	81.7038	89.1085	85.4062	0.0117088	11.7088	199	Plate 5	1.01137	0.759542	0.0163133	-0.396798
YKL046C	DCW1	311	100.909	103.511	102.21	0.00978376	9.78376	199	Plate 5	0.845096	0.759542	-0.242813	-0.396798
YGR054W	YGR054W	93	105.592	106.033	105.813	0.00945067	9.45067	200	Plate 5	0.816324	0.763359	-0.292786	-0.389567
YOR182C	RPS30B	126	111.261	112.694	111.977	0.00893037	8.93037	200	Plate 5	0.771382	0.763359	-0.374483	-0.389567
YKL120W	OAC1	166	104.84	105.625	105.233	0.00950275	9.50275	200	Plate 5	0.820823	0.763359	-0.284857	-0.389567
YOR202W	HIS3	188	91.9659	92.3701	92.168	0.0108498	10.8498	200	Plate 5	0.937173	0.763359	-0.0936121	-0.389567
YKL133C	RCI50	212	96.5648	97.8066	97.1857	0.0102896	10.2896	200	Plate 5	0.888787	0.763359	-0.170091	-0.389567
YGR035C	YGR035C	43	97.5497	97.6659	97.6078	0.0102451	10.2451	201	Plate 5	0.884943	0.767176	-0.176343	-0.382371
YGR102C	GTF1	225	114.708	115.146	114.927	0.00870118	8.70118	201	Plate 5	0.751585	0.767176	-0.411991	-0.382371
YOR237W	HES1	286	105.167	106.939	106.053	0.00942922	9.42922	201	Plate 5	0.814472	0.767176	-0.296064	-0.382371
YKL166C	TPK3	310	104.562	105.795	105.179	0.00950764	9.50764	201	Plate 5	0.821245	0.767176	-0.284115	-0.382371
YKL086W	SRX1	68	104.007	104.607	104.307	0.00958705	9.58705	202	Plate 5	0.828104	0.770992	-0.272116	-0.375212
YKL094W	YJU3	104	110.276	110.851	110.564	0.00904457	9.04457	202	Plate 5	0.781246	0.770992	-0.356151	-0.375212
YKL023W	YKL023W	257	100.778	101.061	100.92	0.00990889	9.90889	202	Plate 5	0.855904	0.770992	-0.224479	-0.375212
YOR173W	DCS2	94	104.515	105.399	104.957	0.00952771	9.52771	203	Plate 5	0.822979	0.774809	-0.281073	-0.368087
YLR188W	MDL1	101	110.358	111.472	110.915	0.00901592	9.01592	203	Plate 5	0.778771	0.774809	-0.360728	-0.368087
YLR199C	PBA1	113	103.41	102.813	103.112	0.00969821	9.69821	203	Plate 5	0.837706	0.774809	-0.255484	-0.368087
YKL102C	YKL102C	116	92.4953	93.4514	92.9734	0.0107558	10.7558	203	Plate 5	0.929055	0.774809	-0.106164	-0.368087
YKL103C	APE1	118	101.117	102.666	101.891	0.00981438	9.81438	203	Plate 5	0.84774	0.774809	-0.238306	-0.368087
YGR068C	ART5	139	95.7492	95.9701	95.8596	0.0104319	10.4319	203	Plate 5	0.901082	0.774809	-0.150269	-0.368087
YOR123C	LEO1	331	96.9286	98.2341	97.5813	0.0102479	10.2479	203	Plate 5	0.885184	0.774809	-0.175951	-0.368087
YKL091C	YKL091C	98	86.133	92.2231	89.178	0.0112135	11.2135	204	Plate 5	0.968595	0.778626	-0.0460344	-0.360998
YLR187W	SKG3	99	90.4453	94.6654	92.5554	0.0108043	10.8043	204	Plate 5	0.933251	0.778626	-0.0996627	-0.360998
YKL113C	RAD27	154	102.767	102.467	102.617	0.00974498	9.74498	204	Plate 5	0.841746	0.778626	-0.248543	-0.360998
YLR173W	YLR173W	49	91.7217	97.4964	94.6091	0.0105698	10.5698	205	Plate 5	0.912993	0.782443	-0.131325	-0.353943
YOR156C	NFI1	46	95.2508	96.4731	95.862	0.0104317	10.4317	206	Plate 5	0.90106	0.78626	-0.150305	-0.346922
YKL085W	MDH1	66	107.503	107.325	107.414	0.00930977	9.30977	206	Plate 5	0.804154	0.78626	-0.314457	-0.346922
YKL007W	CAP1	215	99.4838	100.865	100.174	0.00998261	9.98261	206	Plate 5	0.862272	0.78626	-0.213785	-0.346922
YKL100C	YPF1	112	105.921	105.525	105.723	0.00945867	9.45867	207	Plate 5	0.817015	0.790076	-0.291565	-0.339936
YGR059W	SPR3	127	106.081	106.958	106.52	0.00938794	9.38794	207	Plate 5	0.810906	0.790076	-0.302394	-0.339936
YLR204W	QRI5	147	89.0942	93.8621	91.4782	0.0109316	10.9316	207	Plate 5	0.944241	0.790076	-0.0827736	-0.339936
YGR121C	MEP1	267	98.4371	102.824	100.63	0.00993736	9.93736	207	Plate 5	0.858363	0.790076	-0.22034	-0.339936
YKL041W	VPS24	305	138.397	138.202	138.299	0.00723069	7.23069	207	Plate 5	0.624568	0.790076	-0.67907	-0.339936
YLR194C	NCW2	111	104.655	104.181	104.418	0.00957692	9.57692	208	Plate 5	0.827229	0.793893	-0.273641	-0.332983
YGR084C	MRP13	185	97.5629	97.2069	97.3849	0.0102685	10.2685	208	Plate 5	0.886969	0.793893	-0.173044	-0.332983
YOR225W	YOR225W	266	94.3687	99.3275	96.8481	0.0103255	10.3255	208	Plate 5	0.891885	0.793893	-0.16507	-0.332983
YKL167C	MRP49	312	97.2613	99.8931	98.5772	0.0101443	10.1443	208	Plate 5	0.876241	0.793893	-0.1906	-0.332983
YGR122W	YGR122W	269	109.625	112.074	110.849	0.00902124	9.02124	209	Plate 5	0.779232	0.79771	-0.359876	-0.326064
YKL156W	RPS27A	292	96.4646	98.8025	97.6335	0.0102424	10.2424	209	Plate 5	0.88471	0.79771	-0.176723	-0.326064
YLR183C	TOS4	69	101.983	102.974	102.479	0.00975812	9.75812	210	Plate 5	0.842881	0.801527	-0.246599	-0.319177
YLR217W	YLR217W	167	97.1835	99.5146	98.349	0.0101679	10.1679	210	Plate 5	0.878274	0.801527	-0.187257	-0.319177
YKL101W	HSL1	114	101.743	101.58	101.661	0.00983658	9.83658	211	Plate 5	0.849658	0.805344	-0.235046	-0.312324
YOR185C	GSP2	132	99.1363	98.5223	98.8293	0.0101185	10.1185	211	Plate 5	0.874006	0.805344	-0.194284	-0.312324
YGR066C	YGR066C	135	99.7478	98.6261	99.187	0.010082	10.082	211	Plate 5	0.870854	0.805344	-0.199497	-0.312324
YLR214W	FRE1	163	89.853	89.3926	89.6228	0.0111579	11.1579	211	Plate 5	0.963788	0.805344	-0.0532121	-0.312324
YGR052W	FMP48	91	99.4426	99.7648	99.6037	0.0100398	10.0398	212	Plate 5	0.867211	0.80916	-0.205546	-0.305503
YGR088W	CTT1	191	98.8863	100.855	99.8706	0.010013	10.013	212	Plate 5	0.864893	0.80916	-0.209406	-0.305503
YKL092C	BUD2	100	102.58	104.559	103.57	0.00965535	9.65535	213	Plate 5	0.834004	0.812977	-0.261874	-0.298713
YKL010C	UFD4	245	108.364	111.408	109.886	0.00910033	9.10033	213	Plate 5	0.786063	0.812977	-0.347284	-0.298713
YKL147C	YKL147C	256	105.77	105.814	105.792	0.00945252	9.45252	213	Plate 5	0.816484	0.812977	-0.292503	-0.298713
YKL040C	NFU1	303	104.082	104.158	104.12	0.0096043	9.6043	213	Plate 5	0.829594	0.812977	-0.269522	-0.298713
YKL163W	PIR3	306	112.038	111.618	111.828	0.00894229	8.94229	213	Plate 5	0.772412	0.812977	-0.372558	-0.298713
YKL044W	MMO1	309	102.364	103.677	103.02	0.00970681	9.70681	213	Plate 5	0.838449	0.812977	-0.254205	-0.298713
YKL062W	MSN4	359	104.397	107.017	105.707	0.00946011	9.46011	213	Plate 5	0.81714	0.812977	-0.291345	-0.298713
YGR070W	ROM1	143	94.1742	96.8527	95.5135	0.0104697	10.4697	214	Plate 5	0.904348	0.816794	-0.14505	-0.291956
YGR039W	YGR039W	73	85.1959	92.686	88.9409	0.0112434	11.2434	215	Plate 5	0.971177	0.820611	-0.0421938	-0.28523
YGR049W	SCM4	87	106.517	106.215	106.366	0.00940149	9.40149	215	Plate 5	0.812077	0.820611	-0.300312	-0.28523
YOR238W	YOR238W	288	98.8753	101.919	100.397	0.00996046	9.96046	215	Plate 5	0.860358	0.820611	-0.21699	-0.28523
YKL158W	APE2	296	94.4085	97.3621	95.8853	0.0104291	10.4291	215	Plate 5	0.900841	0.820611	-0.150656	-0.28523
YOR154W	SLP1	42	91.5684	91.8613	91.7148	0.0109034	10.9034	216	Plate 5	0.941804	0.824427	-0.0865014	-0.278535
YKL098W	MTC2	110	105.178	104.611	104.895	0.00953338	9.53338	216	Plate 5	0.823468	0.824427	-0.280215	-0.278535
YOR177C	MPC54	122	77.1346	84.9736	81.0541	0.0123374	12.3374	216	Plate 5	1.06568	0.824427	0.0917682	-0.278535
YGR077C	PEX8	175	111.402	112.71	112.056	0.00892413	8.92413	216	Plate 5	0.770843	0.824427	-0.375491	-0.278535
YKL132C	RMA1	210	106.798	106.818	106.808	0.00936256	9.36256	216	Plate 5	0.808714	0.824427	-0.306299	-0.278535
YOR107W	RGS2	285	99.9462	101.485	100.716	0.00992896	9.92896	216	Plate 5	0.857637	0.824427	-0.22156	-0.278535
YKL043W	PHD1	307	108.579	108.456	108.517	0.00921511	9.21511	216	Plate 5	0.795977	0.824427	-0.329201	-0.278535
YOR247W	SRL1	328	97.4008	97.5786	97.4897	0.0102575	10.2575	216	Plate 5	0.886016	0.824427	-0.174596	-0.278535
YKL183W	LOT5	360	95.0659	98.3887	96.7273	0.0103383	10.3383	216	Plate 5	0.892999	0.824427	-0.16327	-0.278535
YKL065C	YET1	6	99.0209	100.843	99.9321	0.0100068	10.0068	218	Plate 5	0.86436	0.832061	-0.210295	-0.265239
YGR078C	PAC10	177	104.535	104.941	104.738	0.0095476	9.5476	218	Plate 5	0.824697	0.832061	-0.278064	-0.265239
YKL138C	MRPL31	246	106.282	107.865	107.073	0.00933938	9.33938	218	Plate 5	0.806711	0.832061	-0.309876	-0.265239
YKL025C	PAN3	259	103.911	104.868	104.39	0.00957948	9.57948	218	Plate 5	0.82745	0.832061	-0.273256	-0.265239
YOR253W	NAT5	336	91.853	94.6766	93.2648	0.0107222	10.7222	218	Plate 5	0.926152	0.832061	-0.110679	-0.265239
YLR213C	CRR1	161	90.0835	89.1717	89.6276	0.0111573	11.1573	219	Plate 5	0.963736	0.835878	-0.0532895	-0.258636
YGR108W	CLB1	233	96.6297	96.2429	96.4363	0.0103695	10.3695	219	Plate 5	0.895694	0.835878	-0.158922	-0.258636
YOR104W	PIN2	279	100.762	101.385	101.073	0.00989382	9.89382	219	Plate 5	0.854602	0.835878	-0.226675	-0.258636
YKL164C	PIR1	308	106.047	106.756	106.402	0.00939834	9.39834	219	Plate 5	0.811804	0.835878	-0.300797	-0.258636
YOR112W	CEX1	317	93.8962	97.4305	95.6633	0.0104533	10.4533	219	Plate 5	0.902931	0.835878	-0.147312	-0.258636
YKL106W	AAT1	146	82.2135	89.5129	85.8632	0.0116464	11.6464	220	Plate 5	1.00599	0.839695	0.00861404	-0.252063
YKL109W	HAP4	150	104.428	105.723	105.075	0.00951697	9.51697	220	Plate 5	0.822051	0.839695	-0.282699	-0.252063
YKL117W	SBA1	160	93.2008	92.1308	92.6658	0.0107915	10.7915	220	Plate 5	0.932139	0.839695	-0.101383	-0.252063
YOR219C	STE13	232	102.477	102.054	102.265	0.00977849	9.77849	220	Plate 5	0.844641	0.839695	-0.24359	-0.252063
YOR242C	SSP2	320	91.9692	93.0409	92.5051	0.0108102	10.8102	220	Plate 5	0.933758	0.839695	-0.0988789	-0.252063
YOR137C	SIA1	383	99.1904	102.524	100.857	0.009915	9.915	220	Plate 5	0.856432	0.839695	-0.22359	-0.252063
YKL148C	SDH1	258	106.286	106.596	106.441	0.00939485	9.39485	221	Plate 5	0.811502	0.843511	-0.301333	-0.24552
YKL038W	RGT1	299	105.507	106.268	105.888	0.00944396	9.44396	221	Plate 5	0.815745	0.843511	-0.29381	-0.24552
YKL159C	RCN1	298	101.538	102.596	102.067	0.0097975	9.7975	222	Plate 5	0.846282	0.847328	-0.240789	-0.239007
YKL061W	BLI1	357	89.0313	91.0574	90.0444	0.0111056	11.1056	222	Plate 5	0.959276	0.847328	-0.0599823	-0.239007
YKL179C	COY1	358	92.3363	95.0069	93.6716	0.0106756	10.6756	222	Plate 5	0.92213	0.847328	-0.116957	-0.239007
YLR221C	RSA3	199	105.535	106.97	106.252	0.00941157	9.41157	223	Plate 5	0.812947	0.851145	-0.298767	-0.232523
YGR107W	YGR107W	231	106.017	105.684	105.85	0.00944732	9.44732	223	Plate 5	0.816035	0.851145	-0.293297	-0.232523
YKL162C	YKL162C	304	101.996	101.981	101.988	0.00980504	9.80504	223	Plate 5	0.846934	0.851145	-0.239678	-0.232523
YOR246C	ENV9	326	97.544	97.4294	97.4867	0.0102578	10.2578	223	Plate 5	0.886043	0.851145	-0.174551	-0.232523
YOR286W	RDL2	384	102.503	104.38	103.442	0.00966728	9.66728	223	Plate 5	0.835034	0.851145	-0.260093	-0.232523
YKL074C	MUD2	24	101.792	104.236	103.014	0.00970739	9.70739	224	Plate 5	0.838499	0.854962	-0.254119	-0.226068
YLR209C	PNP1	155	99.7841	99.5085	99.6463	0.0100355	10.0355	224	Plate 5	0.86684	0.854962	-0.206162	-0.226068
YGR071C	ENV11	169	79.9684	87.6071	83.7878	0.0119349	11.9349	224	Plate 5	1.03091	0.854962	0.043914	-0.226068
YLR218C	COA4	193	91.0676	96.6255	93.8466	0.0106557	10.6557	224	Plate 5	0.920411	0.854962	-0.11965	-0.226068
YOR220W	RCN2	234	89.5376	89.7835	89.6606	0.0111532	11.1532	224	Plate 5	0.963382	0.854962	-0.05382	-0.226068
YKL020C	SPT23	255	107.38	107.367	107.374	0.00931327	9.31327	224	Plate 5	0.804456	0.854962	-0.313914	-0.226068
YKL034W	TUL1	295	93.056	95.7473	94.4016	0.010593	10.593	224	Plate 5	0.914999	0.854962	-0.128158	-0.226068
YKL161C	KDX1	302	109.696	109.866	109.781	0.00910904	9.10904	224	Plate 5	0.786815	0.854962	-0.345903	-0.226068
YOR105W	YOR105W	281	100.709	101.082	100.895	0.00991125	9.91125	225	Plate 5	0.856108	0.858779	-0.224136	-0.219642
YOR124C	UBP2	333	94.0324	95.6981	94.8652	0.0105413	10.5413	225	Plate 5	0.910527	0.858779	-0.135226	-0.219642
YGR058W	PEF1	125	101.123	102.724	101.924	0.00981125	9.81125	226	Plate 5	0.847471	0.862595	-0.238765	-0.213244
YLR205C	HMX1	149	104.193	106.066	105.129	0.00951209	9.51209	226	Plate 5	0.821629	0.862595	-0.28344	-0.213244
YKL114C	APN1	156	97.3283	96.4091	96.8687	0.0103233	10.3233	226	Plate 5	0.891696	0.862595	-0.165377	-0.213244
YGR072W	UPF3	171	82.2635	86.8687	84.5661	0.0118251	11.8251	226	Plate 5	1.02142	0.862595	0.0305748	-0.213244
YOR197W	MCA1	178	99.1701	99.0951	99.1326	0.0100875	10.0875	226	Plate 5	0.871332	0.862595	-0.198705	-0.213244
YKL127W	PGM1	200	101.824	103.015	102.42	0.00976377	9.76377	226	Plate 5	0.843369	0.862595	-0.245765	-0.213244
YOR231W	MKK1	278	106.425	106.893	106.659	0.00937569	9.37569	226	Plate 5	0.809848	0.862595	-0.304277	-0.213244
YKL037W	AIM26	297	96.5755	97.5934	97.0845	0.0103003	10.3003	226	Plate 5	0.889714	0.862595	-0.168587	-0.213244
YLR207W	HRD3	153	95.6132	96.161	95.8871	0.0104289	10.4289	227	Plate 5	0.900824	0.866412	-0.150683	-0.206875
YOR195W	SLK19	174	106.939	108.521	107.73	0.00928245	9.28245	227	Plate 5	0.801794	0.866412	-0.318697	-0.206875
YLR210W	CLB4	157	98.5379	98.0489	98.2934	0.0101736	10.1736	228	Plate 5	0.878771	0.870229	-0.186441	-0.200533
YLR211C	ATG38	159	95.8387	94.7272	95.283	0.0104951	10.4951	228	Plate 5	0.906535	0.870229	-0.141565	-0.200533
YLR172C	DPH5	23	90.544	94.0816	92.3128	0.0108327	10.8327	229	Plate 5	0.935704	0.874046	-0.0958765	-0.194219
YOR193W	PEX27	172	95.2297	98.7821	97.0059	0.0103087	10.3087	229	Plate 5	0.890434	0.874046	-0.167419	-0.194219
YKL008C	LAC1	241	84.6764	91.0228	87.8496	0.0113831	11.3831	229	Plate 5	0.983242	0.874046	-0.0243818	-0.194219
YOR111W	YOR111W	315	98.0484	103.03	100.539	0.00994635	9.94635	229	Plate 5	0.85914	0.874046	-0.219036	-0.194219
YKL175W	ZRT3	350	95.0277	95.4536	95.2407	0.0104997	10.4997	229	Plate 5	0.906938	0.874046	-0.140924	-0.194219
YGR097W	ASK10	219	96.4236	100.954	98.6886	0.0101329	10.1329	230	Plate 5	0.875252	0.877863	-0.19223	-0.187933
YKL157W		294	91.3063	94.1299	92.7181	0.0107854	10.7854	230	Plate 5	0.931613	0.877863	-0.102198	-0.187933
YKL048C	ELM1	341	91.3431	95.3011	93.3221	0.0107156	10.7156	230	Plate 5	0.925583	0.877863	-0.111565	-0.187933
YKL126W	YPK1	198	111.137	112.812	111.974	0.00893061	8.93061	231	Plate 5	0.771403	0.881679	-0.374444	-0.181674
YKL001C	MET14	207	97.7879	97.2651	97.5265	0.0102536	10.2536	231	Plate 5	0.885681	0.881679	-0.175141	-0.181674
YKL131W	YKL131W	208	102.24	102.039	102.139	0.00979055	9.79055	231	Plate 5	0.845682	0.881679	-0.241812	-0.181674
YKL056C	TMA19	353	91.8544	93.7451	92.7997	0.0107759	10.7759	231	Plate 5	0.930794	0.881679	-0.103467	-0.181674
YKL116C	PRR1	158	101.615	100.855	101.235	0.00987804	9.87804	232	Plate 5	0.85324	0.885496	-0.228977	-0.175442
YOR192C	THI72	170	86.4343	93.2132	89.8238	0.0111329	11.1329	232	Plate 5	0.961632	0.885496	-0.0564434	-0.175442
YKL151C	NNR2	264	96.008	99.5918	97.7999	0.010225	10.225	232	Plate 5	0.883206	0.885496	-0.179179	-0.175442
YKL053W	YKL053W	347	92.5668	93.8253	93.196	0.0107301	10.7301	232	Plate 5	0.926836	0.885496	-0.109615	-0.175442
YOR208W	PTP2	192	97.9071	100.39	99.1488	0.0100859	10.0859	233	Plate 5	0.87119	0.889313	-0.198941	-0.169237
YOR097C	YOR097C	271	97.5258	100.23	98.878	0.0101135	10.1135	233	Plate 5	0.873575	0.889313	-0.194996	-0.169237
YOR228C	MCP1	272	97.6981	99.7918	98.7449	0.0101271	10.1271	233	Plate 5	0.874753	0.889313	-0.193053	-0.169237
YKL178C	STE3	356	94.8662	97.6646	96.2654	0.0103879	10.3879	233	Plate 5	0.897284	0.889313	-0.156363	-0.169237
YLR150W	STM1	3	99.0791	102.475	100.777	0.00992289	9.92289	234	Plate 5	0.857114	0.89313	-0.222442	-0.163058
YKL105C	SEG2	120	91.6717	94.6753	93.1735	0.0107327	10.7327	234	Plate 5	0.92706	0.89313	-0.109266	-0.163058
YGR100W	MDR1	221	101.601	104.486	103.043	0.00970465	9.70465	234	Plate 5	0.838262	0.89313	-0.254527	-0.163058
YOR243C	PUS7	322	101.27	101.257	101.263	0.00987523	9.87523	234	Plate 5	0.852997	0.89313	-0.229388	-0.163058
YOR120W	GCY1	327	97.4794	97.5819	97.5306	0.0102532	10.2532	234	Plate 5	0.885644	0.89313	-0.175202	-0.163058
YOR284W	HUA2	380	95.4357	97.6258	96.5308	0.0103594	10.3594	234	Plate 5	0.894817	0.89313	-0.160335	-0.163058
YOR115C	TRS33	323	102.138	102.767	102.453	0.00976061	9.76061	235	Plate 5	0.843096	0.896947	-0.246231	-0.156906
YLR203C	MSS51	145	86.811	94.0846	90.4478	0.0110561	11.0561	236	Plate 5	0.954997	0.900763	-0.0664317	-0.15078
YOR196C	LIP5	176	105.322	106.131	105.727	0.00945837	9.45837	236	Plate 5	0.816989	0.900763	-0.291612	-0.15078
YKL123W	YKL123W	194	86.6354	94.4	90.5177	0.0110476	11.0476	236	Plate 5	0.954259	0.900763	-0.0675465	-0.15078
YLR219W	MSC3	195	93.1063	97.0102	95.0582	0.0105199	10.5199	236	Plate 5	0.908679	0.900763	-0.138158	-0.15078
YKL124W	SSH4	196	103.37	106.251	104.81	0.00954103	9.54103	236	Plate 5	0.82413	0.900763	-0.279057	-0.15078
YOR213C	SAS5	224	92.897	93.9008	93.3989	0.0107068	10.7068	236	Plate 5	0.924822	0.900763	-0.112752	-0.15078
YKL140W	TGL1	248	97.9959	99.3137	98.6548	0.0101364	10.1364	236	Plate 5	0.875552	0.900763	-0.191736	-0.15078
YKL039W	PTM1	301	104.802	105.168	104.985	0.00952516	9.52516	236	Plate 5	0.822758	0.900763	-0.28146	-0.15078
YKL176C	LST4	352	89.6228	90.886	90.2544	0.0110798	11.0798	236	Plate 5	0.957044	0.900763	-0.0633434	-0.15078
YOR131C	YOR131C	371	78.8434	80.1591	79.5012	0.0125784	12.5784	236	Plate 5	1.08649	0.900763	0.119676	-0.15078
YKL107W	YKL107W	148	96.2357	98.9063	97.571	0.0102489	10.2489	237	Plate 5	0.885277	0.90458	-0.175799	-0.14468
YKL146W	AVT3	254	105.735	106.145	105.94	0.00943931	9.43931	237	Plate 5	0.815343	0.90458	-0.294521	-0.14468
YOR227W	HER1	270	97.325	100.428	98.8766	0.0101136	10.1136	237	Plate 5	0.873587	0.90458	-0.194976	-0.14468
YOR229W	WTM2	274	102.508	103.535	103.021	0.00970673	9.70673	237	Plate 5	0.838442	0.90458	-0.254217	-0.14468
YOR135C	YOR135C	379	106.824	108.289	107.556	0.00929745	9.29745	237	Plate 5	0.80309	0.90458	-0.316367	-0.14468
YLR220W	CCC1	197	100.609	103.295	101.952	0.00980853	9.80853	238	Plate 5	0.847235	0.908397	-0.239165	-0.138605
YOR100C	CRC1	275	102.366	103.416	102.891	0.009719	9.719	238	Plate 5	0.839502	0.908397	-0.252394	-0.138605
YOR101W	RAS1	277	101.881	102.248	102.065	0.00979772	9.79772	238	Plate 5	0.846302	0.908397	-0.240756	-0.138605
YOR127W	RGA1	365	71.6261	76.6266	74.1264	0.0134905	13.4905	238	Plate 5	1.16527	0.908397	0.220667	-0.138605
YGR096W	TPC1	217	88.5313	94.8088	91.6701	0.0109087	10.9087	239	Plate 5	0.942264	0.912214	-0.0857968	-0.132556
YKL137W	CMC1	244	98.022	101.445	99.7334	0.0100267	10.0267	239	Plate 5	0.866083	0.912214	-0.207423	-0.132556
YGR056W	RSC1	121	88.3907	95.5379	91.9643	0.0108738	10.8738	240	Plate 5	0.939249	0.916031	-0.0904199	-0.126532
YLR206W	ENT2	151	102.824	104.068	103.446	0.00966689	9.66689	240	Plate 5	0.835001	0.916031	-0.260151	-0.126532
YOR230W	WTM1	276	103.453	104.012	103.733	0.00964018	9.64018	240	Plate 5	0.832693	0.916031	-0.264143	-0.126532
YOR121C	YOR121C	329	95.7272	94.9088	95.318	0.0104912	10.4912	241	Plate 5	0.906202	0.919847	-0.142095	-0.120534
YOR099W	KTR1	273	96.9231	98.4264	97.6747	0.0102381	10.2381	242	Plate 5	0.884337	0.923664	-0.177332	-0.11456
YKL160W	ELF1	300	105.499	106.112	105.805	0.00945131	9.45131	242	Plate 5	0.816379	0.923664	-0.292689	-0.11456
YKL055C	OAR1	351	88.597	90.008	89.3025	0.0111979	11.1979	242	Plate 5	0.967245	0.923664	-0.0480464	-0.11456
YKL017C	HCS1	253	104.734	105.069	104.901	0.00953279	9.53279	243	Plate 5	0.823417	0.927481	-0.280304	-0.10861
YOR136W	IDH2	381	98.5904	99.8022	99.1963	0.010081	10.081	243	Plate 5	0.870772	0.927481	-0.199632	-0.10861
YKL121W	DGR2	168	92.5676	95.1673	93.8674	0.0106533	10.6533	244	Plate 5	0.920206	0.931298	-0.119971	-0.102686
YGR080W	TWF1	181	98.5909	97.5687	98.0798	0.0101958	10.1958	244	Plate 5	0.880685	0.931298	-0.183302	-0.102686
YOR114W	DPI34	321	91.2077	92.7113	91.9595	0.0108744	10.8744	244	Plate 5	0.939298	0.931298	-0.0903445	-0.102686
YOR161C	PNS1	48	84.8036	89.0646	86.9341	0.011503	11.503	245	Plate 5	0.993597	0.935115	-0.00926786	-0.0967851
YLR225C	YLR225C	203	98.8247	98.2761	98.5504	0.0101471	10.1471	245	Plate 5	0.876479	0.935115	-0.190208	-0.0967851
YKL051W	SFK1	345	82.7791	84.4107	83.5949	0.0119624	11.9624	245	Plate 5	1.03329	0.935115	0.0472385	-0.0967851
YLR151C	PCD1	5	96.4764	99.183	97.8297	0.0102218	10.2218	246	Plate 5	0.882937	0.938931	-0.179618	-0.0909085
YKL050C	YKL050C	343	85.8179	88.1093	86.9636	0.0114991	11.4991	246	Plate 5	0.993259	0.938931	-0.00975789	-0.0909085
YKL090W	CUE2	72	92.6459	95.9357	94.2908	0.0106055	10.6055	247	Plate 5	0.916074	0.942748	-0.126463	-0.0850558
YKL063C	YKL063C	2	89.2464	93.5321	91.3893	0.0109422	10.9422	248	Plate 5	0.945159	0.946565	-0.0813713	-0.0792267
YKL015W	PUT3	249	93.3945	94.8679	94.1312	0.0106235	10.6235	248	Plate 5	0.917628	0.946565	-0.124019	-0.0792267
YKL171W	NNK1	346	87.3621	89.0225	88.1923	0.0113389	11.3389	248	Plate 5	0.979421	0.946565	-0.0299991	-0.0792267
YLR224W	UCC1	201	96.9819	97.836	97.4089	0.010266	10.266	250	Plate 5	0.88675	0.954198	-0.1734	-0.0676387
YLR227C	ADY4	205	101.583	100.904	101.244	0.00987715	9.87715	250	Plate 5	0.853162	0.954198	-0.229108	-0.0676387
YOR191W	ULS1	144	87.8901	90.7761	89.3331	0.0111941	11.1941	251	Plate 5	0.966914	0.958015	-0.0485411	-0.0618794
YKL177W	YKL177W	354	95.0962	97.1967	96.1464	0.0104008	10.4008	251	Plate 5	0.898394	0.958015	-0.15458	-0.0618794
YKL070W	YKL070W	16	93.4588	93.2654	93.3621	0.010711	10.711	252	Plate 5	0.925187	0.961832	-0.112183	-0.0561431
YOR175C	ALE1	96	89.3473	92.9352	91.1412	0.010972	10.972	253	Plate 5	0.947731	0.965649	-0.0774497	-0.0504294
YGR079W	YGR079W	179	94.569	94.1266	94.3478	0.0105991	10.5991	253	Plate 5	0.915521	0.965649	-0.127335	-0.0504294
YKL067W	YNK1	10	93.8016	94.4898	94.1457	0.0106218	10.6218	254	Plate 5	0.917486	0.969466	-0.124242	-0.0447383
YLR168C	UPS2	15	101.666	101.492	101.579	0.00984457	9.84457	254	Plate 5	0.850348	0.969466	-0.233874	-0.0447383
YKL130C	SHE2	206	99.1962	98.4332	98.8147	0.01012	10.12	254	Plate 5	0.874135	0.969466	-0.194072	-0.0447383
YKL064W	MNR2	4	90.2981	93.3146	91.8063	0.0108925	10.8925	255	Plate 5	0.940865	0.973282	-0.0879397	-0.0390696
YLR171W	YLR171W	21	80.1047	81.692	80.8984	0.0123612	12.3612	255	Plate 5	1.06773	0.973282	0.0945435	-0.0390696
YKL128C	PMU1	202	96.5555	96.4242	96.4898	0.0103638	10.3638	255	Plate 5	0.895197	0.973282	-0.159723	-0.0390696
YKL142W	MRP8	250	91.9758	92.8522	92.414	0.0108209	10.8209	255	Plate 5	0.934679	0.973282	-0.0974578	-0.0390696
YOR118W	RTC5	325	102.079	101.645	101.862	0.00981723	9.81723	255	Plate 5	0.847987	0.973282	-0.237886	-0.0390696
YKL174C	TPO5	348	78.6805	80.019	79.3497	0.0126024	12.6024	255	Plate 5	1.08857	0.973282	0.122429	-0.0390696
YOR132W	VPS17	373	131.342	131.641	131.491	0.00760506	7.60506	255	Plate 5	0.656905	0.973282	-0.606244	-0.0390696
YOR133W	EFT1	375	80.7876	80.7876	80.7876	0.0123781	12.3781	255	Plate 5	1.06919	0.973282	0.0965192	-0.0390696
YLR164W	SHH4	11	88.9626	89.2165	89.0896	0.0112247	11.2247	257	Plate 5	0.969557	0.980916	-0.0446026	-0.0277985
YKL068W	NUP100	12	89.6401	89.6401	89.6401	0.0111557	11.1557	258	Plate 5	0.963602	0.984733	-0.0534907	-0.0221957
YLR149C	YLR149C	1	81.819	88.0069	84.9129	0.0117768	11.7768	259	Plate 5	1.01725	0.98855	0.0246698	-0.0166147
YLR152C	YLR152C	7	94.4107	96.581	95.4959	0.0104717	10.4717	259	Plate 5	0.904514	0.98855	-0.144785	-0.0166147
YKL066W	YKL066W	8	93.9266	95.2533	94.59	0.0105719	10.5719	259	Plate 5	0.913177	0.98855	-0.131033	-0.0166147
YLR165C	PUS5	13	88.5951	88.5951	88.5951	0.0112873	11.2873	259	Plate 5	0.974969	0.98855	-0.0365724	-0.0166147
YKL069W	YKL069W	14	88.0654	87.9264	87.9959	0.0113642	11.3642	259	Plate 5	0.981607	0.98855	-0.0267822	-0.0166147
YOR129C	AFI1	367	78.7964	82.8049	80.8007	0.0123761	12.3761	259	Plate 5	1.06902	0.98855	0.0962862	-0.0166147
YLR170C	APS1	19	81.2703	81.5629	81.4166	0.0122825	12.2825	260	Plate 5	1.06093	0.992366	0.0853304	-0.0110552
YKL016C	ATP7	251	97.1918	97.9508	97.5713	0.0102489	10.2489	260	Plate 5	0.885275	0.992366	-0.175803	-0.0110552
YLR169W	YLR169W	17	86.4055	86.1093	86.2574	0.0115932	11.5932	261	Plate 5	1.00139	0.996183	0.00200524	-0.005517
YKL129C	MYO3	204	97.9063	97.8027	97.8545	0.0102193	10.2193	261	Plate 5	0.882712	0.996183	-0.179985	-0.005517
YOR134W	BAG7	377	84.9214	84.8135	84.8674	0.0117831	11.7831	262	Plate 5	1.01779	1	0.0254425	0
YKL072W	STB6	20	78.9552	79.6566	79.3059	0.0126094	12.6094	263	Plate 5	1.08917	1.00382	0.123225	0.00549599
YOR264W	DSE3	370	74.4937	75.9635	75.2286	0.0132928	13.2928	265	Plate 5	1.1482	1.01145	0.199373	0.0164255
YKL071W	YKL071W	18	83.2791	83.1033	83.1912	0.0120205	12.0205	266	Plate 5	1.0383	1.01527	0.0542227	0.0218594
YLR154C	RNH203	9	93.5755	94.8923	94.2339	0.0106119	10.6119	272	Plate 5	0.916627	1.03817	-0.125593	0.0540398
YGL197W	MDS3	381	141.522	141.463	141.492	0.00706752	7.06752	20	Plte 6	0.610474	0.0763359	-0.711999	-3.71149
YGL199C	YGL199C	26	139.606	139.269	139.437	0.00717168	7.17168	27	Plate 6	0.619471	0.103053	-0.690892	-3.27854
YDR226W	ADK1	329	131.278	130.654	130.966	0.00763558	7.63558	46	Plate 6	0.659542	0.175573	-0.600464	-2.50986
YJL188C	BUD19	103	144.849	144.616	144.732	0.00690932	6.90932	54	Plate 6	0.596809	0.206107	-0.74466	-2.27854
YLR417W	VPS36	164	140.638	140.649	140.643	0.00711018	7.11018	63	Plate 6	0.614159	0.240458	-0.703316	-2.05614
YGL198W	YIP4	383	133.36	132.805	133.083	0.00751414	7.51414	87	Plate 6	0.649051	0.332061	-0.623595	-1.59048
YGR020C	VMA7	284	129.238	128.686	128.962	0.00775423	7.75423	89	Plate 6	0.66979	0.339695	-0.57822	-1.55769
YJL180C	ATP12	117	123.186	123.177	123.182	0.00811809	8.11809	108	Plate 6	0.70122	0.412214	-0.512062	-1.27854
YGL246C	RAI1	172	127.569	126.639	127.104	0.00786758	7.86758	123	Plate 6	0.679581	0.469466	-0.557283	-1.09091
YGL213C	SKI8	46	95.7953	95.7887	95.792	0.0104393	10.4393	138	Plate 6	0.901718	0.526718	-0.149251	-0.924899
YDR158W	HOM2	141	99.5953	98.5968	99.0961	0.0100912	10.0912	143	Plate 6	0.871653	0.545802	-0.198174	-0.873552
YDR200C	VPS64	267	100.585	94.6108	97.5979	0.0102461	10.2461	152	Plate 6	0.885033	0.580153	-0.176196	-0.785495
YLR384C	IKI3	70	99.0436	99.4899	99.2667	0.0100739	10.0739	154	Plate 6	0.870154	0.587786	-0.200657	-0.766636
YLR242C	ARV1	214	90.3475	87.1394	88.7435	0.0112684	11.2684	158	Plate 6	0.973338	0.603053	-0.0389873	-0.729642
YJL179W	PFD1	119	107.32	107.381	107.35	0.00931528	9.31528	160	Plate 6	0.80463	0.610687	-0.313603	-0.711495
YJL200C	ACO2	57	105.317	104.208	104.762	0.00954541	9.54541	161	Plate 6	0.824507	0.614504	-0.278396	-0.702506
YJL153C	INO1	205	118.629	117.177	117.903	0.00848158	8.48158	168	Plate 6	0.732617	0.641221	-0.44887	-0.641106
YGL202W	ARO8	30	101.022	99.4741	100.248	0.00997526	9.97526	169	Plate 6	0.861637	0.645038	-0.214848	-0.632544
YDR159W	SAC3	143	116.272	116.221	116.246	0.00860241	8.60241	170	Plate 6	0.743054	0.648855	-0.428461	-0.624032
YLR373C	VID22	54	94.703	93.3379	94.0204	0.010636	10.636	172	Plate 6	0.918709	0.656489	-0.122321	-0.607158
YLR312W-A	MRPL15	79	109.343	108.125	108.734	0.00919676	9.19676	172	Plate 6	0.794392	0.656489	-0.332077	-0.607158
YPL084W	BRO1	332	129.795	128.998	129.397	0.00772817	7.72817	172	Plate 6	0.66754	0.656489	-0.583075	-0.607158
YLR315W	NKP2	83	98.7586	96.6803	97.7195	0.0102334	10.2334	173	Plate 6	0.883932	0.660305	-0.177992	-0.598795
YGL244W	RTF1	170	90.4823	83.5027	86.9925	0.0114952	11.4952	173	Plate 6	0.992929	0.660305	-0.0102371	-0.598795
YLR402W	YLR402W	118	105.594	105.328	105.461	0.00948218	9.48218	176	Plate 6	0.819046	0.671756	-0.287983	-0.573991
YGL211W	NCS6	42	99.4865	99.0776	99.282	0.0100723	10.0723	179	Plate 6	0.87002	0.683206	-0.200879	-0.549607
YJL148W	RPA34	215	99.5148	98.0234	98.7691	0.0101246	10.1246	180	Plate 6	0.874539	0.687023	-0.193406	-0.54157
YPL079W	RPL21B	362	119.207	113.971	116.589	0.00857714	8.57714	182	Plate 6	0.740871	0.694656	-0.432707	-0.525628
YPL069C	BTS1	380	119.249	116.939	118.094	0.00846785	8.46785	183	Plate 6	0.731431	0.698473	-0.451207	-0.517723
YGL205W	POX1	34	90.7507	88.0869	89.4188	0.0111833	11.1833	184	Plate 6	0.965986	0.70229	-0.0499251	-0.509861
YLR374C	YLR374C	56	99.1431	97.1919	98.1675	0.0101867	10.1867	184	Plate 6	0.879898	0.70229	-0.184592	-0.509861
YLR393W	ATP10	108	115.866	115.159	115.512	0.00865708	8.65708	185	Plate 6	0.747776	0.706107	-0.419323	-0.502042
YJL207C	LAA1	23	85.9756	86.2869	86.1313	0.0116102	11.6102	186	Plate 6	1.00286	0.709924	0.00411648	-0.494264
YGL217C	YGL217C	78	94.336	91.9355	93.1357	0.010737	10.737	187	Plate 6	0.927436	0.71374	-0.108681	-0.486529
YLR292C	SEC72	25	94.6271	91.6924	93.1597	0.0107343	10.7343	188	Plate 6	0.927197	0.717557	-0.109053	-0.478834
YGL215W	CLG1	74	81.2909	76.1665	78.7287	0.0127018	12.7018	188	Plate 6	1.09715	0.717557	0.133764	-0.478834
YJL204C	RCY1	53	91.9254	89.5596	90.7425	0.0110202	11.0202	189	Plate 6	0.951896	0.721374	-0.0711245	-0.471181
YLR353W	BUD8	2	106.507	104.92	105.714	0.0094595	9.4595	191	Plate 6	0.817087	0.729008	-0.291438	-0.455994
YLR307W	CDA1	45	73.5948	74.269	73.9319	0.013526	13.526	191	Plate 6	1.16834	0.729008	0.224457	-0.455994
YJL183W	MNN11	111	121.486	121.02	121.253	0.00824719	8.24719	191	Plate 6	0.712371	0.729008	-0.4893	-0.455994
YJL163C	YJL163C	165	92.7943	92.1564	92.4754	0.0108137	10.8137	191	Plate 6	0.934058	0.729008	-0.0984154	-0.455994
YLR268W	SEC22	300	117.851	114.592	116.222	0.00860426	8.60426	191	Plate 6	0.743213	0.729008	-0.428152	-0.455994
YGL227W	VID30	94	86.8158	87.1658	86.9908	0.0114955	11.4955	193	Plate 6	0.992949	0.736641	-0.0102085	-0.440966
YLR418C	CDC73	166	89.8732	89.1394	89.5063	0.0111724	11.1724	193	Plate 6	0.965043	0.736641	-0.0513352	-0.440966
YDR197W	CBS2	237	98.3443	95.4113	96.8778	0.0103223	10.3223	193	Plate 6	0.891612	0.736641	-0.165513	-0.440966
YLR398C	SKI2	112	119.333	118.466	118.899	0.00841047	8.41047	194	Plate 6	0.726475	0.740458	-0.461016	-0.43351
YDR156W	RPA14	137	122.262	121.424	121.843	0.00820728	8.20728	194	Plate 6	0.708923	0.740458	-0.496299	-0.43351
YDR194C	MSS116	233	109.019	105.738	107.379	0.00931282	9.31282	194	Plate 6	0.804417	0.740458	-0.313984	-0.43351
YLR261C	VPS63	262	117.535	115.455	116.495	0.00858406	8.58406	194	Plate 6	0.741469	0.740458	-0.431542	-0.43351
YGL220W	BOL2	82	101.241	99.0451	100.143	0.00998572	9.98572	196	Plate 6	0.862541	0.748092	-0.213336	-0.418713
YLR239C	LIP2	210	117.491	115.433	116.462	0.00858649	8.58649	196	Plate 6	0.741678	0.748092	-0.431134	-0.418713
YLR331C	JIP3	309	101.701	98.7749	100.238	0.00997624	9.97624	196	Plate 6	0.861721	0.748092	-0.214706	-0.418713
YGR023W	MTL1	314	113.044	108.367	110.705	0.00903299	9.03299	196	Plate 6	0.780246	0.748092	-0.357999	-0.418713
YLR287-A		354	109.276	105.882	107.579	0.00929552	9.29552	196	Plate 6	0.802923	0.748092	-0.316667	-0.418713
YPL090C	RPS6A	322	136.939	135.716	136.328	0.00733527	7.33527	197	Plate 6	0.633602	0.751908	-0.658352	-0.411371
YLR264W	RPS28B	292	101.818	96.9081	99.3632	0.0100641	10.0641	198	Plate 6	0.86931	0.755725	-0.202058	-0.404066
YLR386W	VAC14	98	117.744	115.818	116.781	0.00856303	8.56303	199	Plate 6	0.739653	0.759542	-0.43508	-0.396798
YJL162C	JJJ2	167	83.1032	80.7879	81.9456	0.0122032	12.2032	199	Plate 6	1.05408	0.759542	0.0759879	-0.396798
YLR263W	RED1	290	95.1776	88.399	91.7883	0.0108946	10.8946	199	Plate 6	0.94105	0.759542	-0.0876565	-0.396798
YDR230W	YDR230W	335	97.532	93.5446	95.5383	0.010467	10.467	199	Plate 6	0.904113	0.759542	-0.145425	-0.396798
YLR372W	ELO3	52	130.036	129.726	129.881	0.00769936	7.69936	201	Plate 6	0.665051	0.767176	-0.588464	-0.382371
YJL198W	PHO90	61	86.4461	85.536	85.991	0.0116291	11.6291	201	Plate 6	1.00449	0.767176	0.00646792	-0.382371
YJL130C	URA2	291	90.5975	83.3805	86.989	0.0114957	11.4957	201	Plate 6	0.992969	0.767176	-0.0101799	-0.382371
YOR288C	MPD1	1	112.594	111.654	112.124	0.00891869	8.91869	202	Plate 6	0.770373	0.770992	-0.376371	-0.375212
YJL192C	SOP4	71	81.0783	81.901	81.4897	0.0122715	12.2715	202	Plate 6	1.05998	0.770992	0.0840368	-0.375212
YDR147W	EKI1	95	98.119	97.932	98.0255	0.0102014	10.2014	202	Plate 6	0.881173	0.770992	-0.182503	-0.375212
YLR380W	CSR1	64	79.3478	79.4091	79.3784	0.0125979	12.5979	204	Plate 6	1.08817	0.778626	0.121906	-0.360998
YJL193W	YJL193W	69	76.251	76.7685	76.5097	0.0130702	13.0702	204	Plate 6	1.12897	0.778626	0.175011	-0.360998
YGL241W	KAP114	140	99.0094	98.181	98.5952	0.0101425	10.1425	204	Plate 6	0.876081	0.778626	-0.190864	-0.360998
YLR235C	YLR235C	204	117.808	115.212	116.51	0.00858297	8.58297	204	Plate 6	0.741374	0.778626	-0.431726	-0.360998
YDR157W	YDR157W	139	110.367	109.274	109.821	0.00910576	9.10576	205	Plate 6	0.786532	0.782443	-0.346423	-0.353943
YJL169W	YJL169W	155	102.563	99.3042	100.934	0.00990749	9.90749	205	Plate 6	0.855783	0.782443	-0.224683	-0.353943
YDR175C	RSM24	183	119.292	118.06	118.676	0.00842628	8.42628	205	Plate 6	0.72784	0.782443	-0.458307	-0.353943
YGL209W	MIG2	38	75.7323	75.0463	75.3893	0.0132645	13.2645	206	Plate 6	1.14575	0.78626	0.196294	-0.346922
YLR304C	ACO1	41	86.6394	85.4286	86.034	0.0116233	11.6233	206	Plate 6	1.00399	0.78626	0.00574701	-0.346922
YGL221C	NIF3	84	91.0015	88.5076	89.7546	0.0111415	11.1415	206	Plate 6	0.962373	0.78626	-0.0553314	-0.346922
YLR388W	RPS29A	102	104.972	102.498	103.735	0.00963992	9.63992	206	Plate 6	0.832671	0.78626	-0.264182	-0.346922
YGL242C	YGL242C	142	92.0409	91.3559	91.6984	0.0109053	10.9053	206	Plate 6	0.941973	0.78626	-0.0862428	-0.346922
YGL254W	FZF1	186	108.47	106.65	107.56	0.00929712	9.29712	206	Plate 6	0.803061	0.78626	-0.316419	-0.346922
YDR215C	YDR215C	285	112.659	110.577	111.618	0.00895916	8.95916	206	Plate 6	0.773869	0.78626	-0.369839	-0.346922
YPL086C	ELP3	330	122.07	120.477	121.274	0.00824581	8.24581	206	Plate 6	0.712251	0.78626	-0.489542	-0.346922
YPL081W	RPS9A	334	97.1938	93.2682	95.231	0.0105008	10.5008	206	Plate 6	0.90703	0.78626	-0.140778	-0.346922
YJL197W	UBP12	63	80.0374	78.4926	79.265	0.0126159	12.6159	207	Plate 6	1.08973	0.790076	0.123969	-0.339936
YGL222C	EDC1	86	93.3665	91.7089	92.5377	0.0108064	10.8064	207	Plate 6	0.933429	0.790076	-0.0993872	-0.339936
YLR241W	CSC1	212	101.31	98.4788	99.8942	0.0100106	10.0106	207	Plate 6	0.864689	0.790076	-0.209747	-0.339936
YLR367W	RPS22B	22	86.7828	87.9291	87.3559	0.0114474	11.4474	208	Plate 6	0.988798	0.793893	-0.0162516	-0.332983
YGL210W	YPT32	40	80.6975	80.5138	80.6057	0.0124061	12.4061	208	Plate 6	1.0716	0.793893	0.0997725	-0.332983
YLR313C	SPH1	81	104.603	102.537	103.57	0.00965529	9.65529	209	Plate 6	0.833999	0.79771	-0.261883	-0.326064
YGL237C	HAP2	138	110.247	109.021	109.634	0.00912126	9.12126	209	Plate 6	0.787871	0.79771	-0.343969	-0.326064
YGL255W	ZRT1	188	90.2892	87.867	89.0781	0.0112261	11.2261	209	Plate 6	0.969682	0.79771	-0.0444167	-0.326064
YJL159W	HSP150	195	82.4998	76.1948	79.3473	0.0126028	12.6028	209	Plate 6	1.0886	0.79771	0.122473	-0.326064
YGR004W	PEX31	234	108.102	105.39	106.746	0.00936801	9.36801	209	Plate 6	0.809184	0.79771	-0.30546	-0.326064
YLR357W	RSC2	8	99.6015	97.5512	98.5764	0.0101444	10.1444	210	Plate 6	0.876249	0.801527	-0.190588	-0.319177
YJL149W	DAS1	213	92.1256	91.4155	91.7706	0.0108967	10.8967	210	Plate 6	0.941232	0.801527	-0.0873778	-0.319177
YGR007W	ECT1	238	96.3638	93.3505	94.8571	0.0105422	10.5422	210	Plate 6	0.910605	0.801527	-0.135103	-0.319177
YJL129C	TRK1	293	96.4059	89.1879	92.7969	0.0107762	10.7762	210	Plate 6	0.930822	0.801527	-0.103423	-0.319177
YLR377C	FBP1	62	80.8975	80.0906	80.4941	0.0124233	12.4233	211	Plate 6	1.07309	0.805344	0.101771	-0.312324
YDR152W	GIR2	129	112.821	110.415	111.618	0.00895911	8.95911	211	Plate 6	0.773865	0.805344	-0.369847	-0.312324
YJL166W	QCR8	159	113.859	112.437	113.148	0.00883799	8.83799	211	Plate 6	0.763402	0.805344	-0.389484	-0.312324
YDR162C	NBP2	171	98.3355	92.0685	95.202	0.010504	10.504	211	Plate 6	0.907307	0.805344	-0.140338	-0.312324
YJL208C	NUC1	21	79.3712	80.0773	79.7243	0.0125432	12.5432	212	Plate 6	1.08345	0.80916	0.115635	-0.305503
YGL208W	SIP2	36	78.9672	77.6232	78.2952	0.0127722	12.7722	212	Plate 6	1.10323	0.80916	0.14173	-0.305503
YLR375W	STP3	58	95.1963	92.9446	94.0704	0.0106303	10.6303	212	Plate 6	0.91822	0.80916	-0.123088	-0.305503
YLR260W	LCB5	260	103.814	101.345	102.579	0.00974854	9.74854	212	Plate 6	0.842054	0.80916	-0.248016	-0.305503
YLR273C	PIG1	308	108.291	106.546	107.418	0.0093094	9.3094	212	Plate 6	0.804121	0.80916	-0.314515	-0.305503
YDR229W	IVY1	333	97.0517	93.7062	95.3789	0.0104845	10.4845	212	Plate 6	0.905623	0.80916	-0.143017	-0.305503
YLR281C	RSO55	342	79.4983	71.1842	75.3413	0.0132729	13.2729	212	Plate 6	1.14648	0.80916	0.197214	-0.305503
YLR303W	MET17	39	78.8534	78.2498	78.5516	0.0127305	12.7305	213	Plate 6	1.09963	0.812977	0.137013	-0.298713
YGL231C	EMC4	128	102.048	98.82	100.434	0.00995681	9.95681	213	Plate 6	0.860044	0.812977	-0.217518	-0.298713
YDR179W-A	NVJ3	191	86.7786	84.7914	85.785	0.0116571	11.6571	213	Plate 6	1.00691	0.812977	0.00992877	-0.298713
YGR021W	DPC29	286	98.1616	94.1485	96.155	0.0103999	10.3999	213	Plate 6	0.898314	0.812977	-0.154709	-0.298713
YDR218C	SPR28	315	106.781	101.446	104.113	0.00960494	9.60494	213	Plate 6	0.82965	0.812977	-0.269425	-0.298713
YLR299W	ECM38	35	81.4461	78.8919	80.169	0.0124737	12.4737	214	Plate 6	1.07744	0.816794	0.10761	-0.291956
YGL218W	YGL218W	80	104.684	102.726	103.705	0.00964272	9.64272	214	Plate 6	0.832913	0.816794	-0.263762	-0.291956
YLR234W	TOP3	202	120.339	118.45	119.395	0.00837557	8.37557	214	Plate 6	0.72346	0.816794	-0.467015	-0.291956
YJL133W	MRS3	261	100.878	98.0542	99.4663	0.0100537	10.0537	214	Plate 6	0.868409	0.816794	-0.203553	-0.291956
YDR204W	COQ4	271	90.7074	83.8505	87.2789	0.0114575	11.4575	214	Plate 6	0.98967	0.816794	-0.0149798	-0.291956
YDR219C	MFB1	317	89.1352	81.8869	85.5111	0.0116944	11.6944	214	Plate 6	1.01013	0.816794	0.0145423	-0.291956
YLR297W	YLR297W	33	92.1355	90.1544	91.145	0.0109715	10.9715	215	Plate 6	0.947693	0.820611	-0.077509	-0.28523
YGL226W	MTC3	92	83.4707	83.1736	83.3222	0.0120016	12.0016	215	Plate 6	1.03667	0.820611	0.0519534	-0.28523
YGL236C	MTO1	136	113.705	112.751	113.228	0.00883172	8.83172	215	Plate 6	0.762861	0.820611	-0.390508	-0.28523
YLR405W	DUS4	146	82.5564	74.715	78.6357	0.0127169	12.7169	215	Plate 6	1.09845	0.820611	0.135469	-0.28523
YLR410W	VIP1	152	113.406	110.884	112.145	0.00891703	8.91703	215	Plate 6	0.77023	0.820611	-0.376639	-0.28523
YDR179C	CSN9	189	91.2961	89.8924	90.5942	0.0110382	11.0382	215	Plate 6	0.953454	0.820611	-0.0687651	-0.28523
YDR216W	ADR1	287	98.9214	95.9133	97.4174	0.0102651	10.2651	215	Plate 6	0.886673	0.820611	-0.173525	-0.28523
YLR318W	EST2	85	92.6468	90.732	91.6894	0.0109064	10.9064	216	Plate 6	0.942065	0.824427	-0.0861013	-0.278535
YLR352W	LUG1	359	91.2369	85.5749	88.4059	0.0113115	11.3115	216	Plate 6	0.977054	0.824427	-0.0334891	-0.278535
YJL201W	ECM25	55	94.9392	93.1273	94.0333	0.0106345	10.6345	217	Plate 6	0.918583	0.828244	-0.122517	-0.271872
YLR401C	DUS3	116	97.3874	96.4584	96.9229	0.0103175	10.3175	217	Plate 6	0.891197	0.828244	-0.166184	-0.271872
YGL228W	SHE10	122	71.4069	64.1768	67.7919	0.014751	14.751	217	Plate 6	1.27416	0.828244	0.349541	-0.271872
YLR332W	MID2	311	97.3919	93.1071	95.2495	0.0104987	10.4987	217	Plate 6	0.906854	0.828244	-0.141058	-0.271872
YGL195W	GCN1	377	109.447	105.432	107.439	0.00930757	9.30757	217	Plate 6	0.803964	0.828244	-0.314798	-0.271872
YJL199C	MBB1	59	88.0897	86.2113	87.1505	0.0114744	11.4744	218	Plate 6	0.991129	0.832061	-0.0128551	-0.265239
YJL190C	RPS22A	99	77.62	73.1367	75.3783	0.0132664	13.2664	218	Plate 6	1.14592	0.832061	0.196504	-0.265239
YLR400W	YLR400W	114	102.472	101.985	102.229	0.009782	9.782	218	Plate 6	0.844944	0.832061	-0.243073	-0.265239
YDR185C	UPS3	223	98.9914	93.9283	96.4599	0.010367	10.367	218	Plate 6	0.895475	0.832061	-0.159275	-0.265239
YLR319C	BUD6	87	96.8591	95.8446	96.3518	0.0103786	10.3786	219	Plate 6	0.896479	0.835878	-0.157659	-0.258636
YLR412W	BER1	154	107.039	103.974	105.507	0.00947809	9.47809	219	Plate 6	0.818692	0.835878	-0.288607	-0.258636
YJL168C	SET2	157	102.576	100.509	101.542	0.00984811	9.84811	219	Plate 6	0.850654	0.835878	-0.233356	-0.258636
YLR278C	YLR278C	310	98.0394	93.1751	95.6073	0.0104595	10.4595	219	Plate 6	0.903461	0.835878	-0.146467	-0.258636
YGL232W	TAN1	130	111.785	109.404	110.595	0.00904202	9.04202	220	Plate 6	0.781026	0.839695	-0.356557	-0.252063
YLR262C	YPT6	264	98.8512	96.7581	97.8047	0.0102245	10.2245	220	Plate 6	0.883162	0.839695	-0.17925	-0.252063
YGR022C	YGR022C	288	96.0466	93.7914	94.919	0.0105353	10.5353	220	Plate 6	0.910012	0.839695	-0.136043	-0.252063
YJL209W	CBP1	19	86.885	87.084	86.9845	0.0114963	11.4963	221	Plate 6	0.993021	0.843511	-0.0101043	-0.24552
YGR010W	NMA2	266	93.4446	85.2143	89.3294	0.0111945	11.1945	221	Plate 6	0.966953	0.843511	-0.0484819	-0.24552
YLR271W	CMG1	306	112.295	109.29	110.793	0.00902587	9.02587	221	Plate 6	0.779631	0.843511	-0.359136	-0.24552
YDR237W	MRPL7	369	111.136	106.076	108.606	0.00920757	9.20757	221	Plate 6	0.795326	0.843511	-0.330382	-0.24552
YLR306W	UBC12	43	73.7882	73.1138	73.451	0.0136145	13.6145	222	Plate 6	1.17599	0.847328	0.233872	-0.239007
YGL226C-A	OST5	90	97.2564	96.6367	96.9466	0.010315	10.315	222	Plate 6	0.89098	0.847328	-0.166536	-0.239007
YPL080C	YPL080C	336	99.3315	95.4764	97.4039	0.0102665	10.2665	222	Plate 6	0.886796	0.847328	-0.173326	-0.239007
YLR280C	YLR280C	338	102.379	95.7153	99.0469	0.0100962	10.0962	222	Plate 6	0.872086	0.847328	-0.197458	-0.239007
YJL218W	YJL218W	3	100.724	99.718	100.221	0.00997796	9.97796	223	Plate 6	0.86187	0.851145	-0.214458	-0.232523
YJL182C	YJL182C	115	102.113	101.019	101.566	0.00984579	9.84579	223	Plate 6	0.850454	0.851145	-0.233696	-0.232523
YLR238W	FAR10	208	100.475	97.9167	99.1957	0.0100811	10.0811	223	Plate 6	0.870778	0.851145	-0.199624	-0.232523
YJL150W	YJL150W	211	100.928	98.397	99.6627	0.0100338	10.0338	223	Plate 6	0.866697	0.851145	-0.2064	-0.232523
YGL259W	YPS5	220	86.6919	79.6345	83.1632	0.0120246	12.0246	223	Plate 6	1.03865	0.851145	0.0547089	-0.232523
YDR198C	RKM2	239	91.5692	88.9978	90.2835	0.0110762	11.0762	223	Plate 6	0.956735	0.851145	-0.0638085	-0.232523
YGR014W	MSB2	272	99.9005	94.5163	97.2084	0.0102872	10.2872	223	Plate 6	0.88858	0.851145	-0.170427	-0.232523
YLR288C	MEC3	356	99.7064	96.2433	97.9749	0.0102067	10.2067	223	Plate 6	0.881628	0.851145	-0.181758	-0.232523
YLR289W	GUF1	358	90.7421	85.9131	88.3276	0.0113215	11.3215	223	Plate 6	0.977921	0.851145	-0.0322103	-0.232523
YLR312C	ATG39	77	86.1877	83.0025	84.5951	0.011821	11.821	224	Plate 6	1.02107	0.854962	0.0300801	-0.226068
YLR416C	YLR416C	162	107.693	106.329	107.011	0.00934485	9.34485	224	Plate 6	0.807184	0.854962	-0.309031	-0.226068
YJL164C	TPK1	163	100.131	98.2089	99.17	0.0100837	10.0837	224	Plate 6	0.871004	0.854962	-0.199249	-0.226068
YGL249W	ZIP2	176	113.985	110.99	112.487	0.00888989	8.88989	224	Plate 6	0.767886	0.854962	-0.381037	-0.226068
YDR169C	STB3	177	107.219	103.447	105.333	0.0094937	9.4937	224	Plate 6	0.820041	0.854962	-0.286232	-0.226068
YDR183W	PLP1	219	87.8192	80.2616	84.0404	0.011899	11.899	224	Plate 6	1.02781	0.854962	0.0395708	-0.226068
YLR248W	RCK2	242	90.4367	82.7825	86.6096	0.0115461	11.5461	224	Plate 6	0.997319	0.854962	-0.00387328	-0.226068
YGR026W	YGR026W	318	75.9155	66.4062	71.1608	0.0140527	14.0527	224	Plate 6	1.21383	0.854962	0.27957	-0.226068
YDR151C	CTH1	127	100.026	96.7847	98.4053	0.0101621	10.1621	225	Plate 6	0.877772	0.858779	-0.188082	-0.219642
YLR228C	ECM22	194	81.7892	73.9384	77.8638	0.0128429	12.8429	225	Plate 6	1.10934	0.858779	0.149701	-0.219642
YLR324W	PEX30	295	84.1229	76.715	80.419	0.0124349	12.4349	225	Plate 6	1.07409	0.858779	0.103118	-0.219642
YLR366W	YLR366W	20	90.2089	90.1746	90.1917	0.0110875	11.0875	226	Plate 6	0.957708	0.862595	-0.0623417	-0.213244
YJL206C-A	NCE101	51	86.165	82.3192	84.2421	0.0118705	11.8705	226	Plate 6	1.02535	0.862595	0.036112	-0.213244
YLR381W	CTF3	66	93.2562	92.6746	92.9654	0.0107567	10.7567	226	Plate 6	0.929135	0.862595	-0.10604	-0.213244
YJL187C	SWE1	105	99.4611	96.3539	97.9075	0.0102137	10.2137	226	Plate 6	0.882235	0.862595	-0.180766	-0.213244
YDR163W	CWC15	173	89.815	83.4111	86.6131	0.0115456	11.5456	226	Plate 6	0.997279	0.862595	-0.00393072	-0.213244
YGL250W	RMR1	178	105.331	101.775	103.553	0.00965689	9.65689	226	Plate 6	0.834137	0.862595	-0.261643	-0.213244
YGL258W	VEL1	218	84.4222	76.0143	80.2182	0.012466	12.466	226	Plate 6	1.07678	0.862595	0.106724	-0.213244
YLR257W	YLR257W	256	105.606	102.645	104.125	0.0096038	9.6038	226	Plate 6	0.829551	0.862595	-0.269598	-0.213244
YLR266C	PDR8	296	103.669	98.0532	100.861	0.00991461	9.91461	226	Plate 6	0.856399	0.862595	-0.223646	-0.213244
YLR325C	RPL38	297	109.195	104.162	106.679	0.00937393	9.37393	226	Plate 6	0.809696	0.862595	-0.304548	-0.213244
YLR284C	ECI1	348	93.0909	87.4229	90.2569	0.0110795	11.0795	226	Plate 6	0.957017	0.862595	-0.0633834	-0.213244
YJL206C	YJL206C	49	89.331	84.5091	86.9201	0.0115048	11.5048	227	Plate 6	0.993757	0.866412	-0.00903564	-0.206875
YLR376C	PSY3	60	89.216	87.5682	88.3921	0.0113132	11.3132	227	Plate 6	0.977207	0.866412	-0.033264	-0.206875
YDR150W	NUM1	125	82.8401	78.4502	80.6452	0.0124	12.4	227	Plate 6	1.07108	0.866412	0.0990651	-0.206875
YJL151C	SNA3	209	102.712	100.158	101.435	0.00985856	9.85856	227	Plate 6	0.851556	0.866412	-0.231826	-0.206875
YLR296W	YLR296W	31	90.9993	89.0616	90.0304	0.0111074	11.1074	228	Plate 6	0.959425	0.870229	-0.0597588	-0.200533
YGL224C	SDT1	88	96.4756	95.8084	96.142	0.0104013	10.4013	228	Plate 6	0.898436	0.870229	-0.154513	-0.200533
YJL181W	RBH1	113	101.731	101.229	101.48	0.00985417	9.85417	228	Plate 6	0.851177	0.870229	-0.232469	-0.200533
YGL251C	HFM1	180	107.853	104.643	106.248	0.00941196	9.41196	228	Plate 6	0.812981	0.870229	-0.298707	-0.200533
YGL253W	HXK2	184	101.823	98.0823	99.9528	0.0100047	10.0047	228	Plate 6	0.864182	0.870229	-0.210594	-0.200533
YDR178W	SDH4	187	107.149	104.82	105.984	0.00943534	9.43534	228	Plate 6	0.815	0.870229	-0.295127	-0.200533
YDR186C	SND1	225	104.803	100.165	102.484	0.00975763	9.75763	228	Plate 6	0.842839	0.870229	-0.246671	-0.200533
YJL132W	YJL132W	263	95.4202	91.1165	93.2683	0.0107218	10.7218	228	Plate 6	0.926117	0.870229	-0.110734	-0.200533
YGR011W	YGR011W	268	92.6623	85.7904	89.2264	0.0112075	11.2075	228	Plate 6	0.96807	0.870229	-0.0468161	-0.200533
YDR223W	CRF1	325	105.016	100.559	102.788	0.00972879	9.72879	228	Plate 6	0.840348	0.870229	-0.250942	-0.200533
YLR335W	NUP2	341	96.3973	89.8867	93.142	0.0107363	10.7363	228	Plate 6	0.927373	0.870229	-0.108778	-0.200533
YLR354C	TAL1	4	95.6929	94.5663	95.1296	0.010512	10.512	229	Plate 6	0.907997	0.874046	-0.13924	-0.194219
YLR392C	ART10	106	101.589	98.8512	100.22	0.00997802	9.97802	229	Plate 6	0.861875	0.874046	-0.214449	-0.194219
YGL230C	YGL230C	126	91.6232	88.201	89.9121	0.011122	11.122	229	Plate 6	0.960687	0.874046	-0.057861	-0.194219
YGL257C	MNT2	192	78.8433	77.7015	78.2724	0.0127759	12.7759	229	Plate 6	1.10355	0.874046	0.14215	-0.194219
YLR341W	SPO77	343	72.1781	62.7788	67.4784	0.0148195	14.8195	229	Plate 6	1.28007	0.874046	0.356227	-0.194219
YLR368W	MDM30	24	96.5648	97.9411	97.253	0.0102825	10.2825	230	Plate 6	0.888172	0.877863	-0.171088	-0.187933
YJL196C	ELO1	67	79.6153	79.5017	79.5585	0.0125694	12.5694	230	Plate 6	1.08571	0.877863	0.118638	-0.187933
YGR025W	YGR025W	316	101.257	96.5847	98.9208	0.0101091	10.1091	230	Plate 6	0.873197	0.877863	-0.19562	-0.187933
YLR333C	RPS25B	337	97.3682	90.467	93.9176	0.0106476	10.6476	230	Plate 6	0.919715	0.877863	-0.120742	-0.187933
YDR165W	TRM82	175	98.286	93.6345	95.9602	0.010421	10.421	231	Plate 6	0.900137	0.881679	-0.151783	-0.181674
YDR184C	ATC1	221	87.5985	80.6768	84.1377	0.0118853	11.8853	231	Plate 6	1.02662	0.881679	0.0379016	-0.181674
YGR003W	CUL3	232	106.045	103.513	104.779	0.00954388	9.54388	231	Plate 6	0.824375	0.881679	-0.278627	-0.181674
YLR250W	SSP120	244	90.599	83.9064	87.2527	0.011461	11.461	231	Plate 6	0.989968	0.881679	-0.0145462	-0.181674
YJL139C	YUR1	253	105.734	101.501	103.617	0.00965088	9.65088	231	Plate 6	0.833618	0.881679	-0.262542	-0.181674
YLR269C	YLR269C	302	107.287	103.101	105.194	0.00950624	9.50624	231	Plate 6	0.821124	0.881679	-0.284328	-0.181674
YLR344W	RPL26A	347	96.9532	91.6901	94.3217	0.010602	10.602	231	Plate 6	0.915775	0.881679	-0.126936	-0.181674
YLR387C	REH1	100	78.1606	73.9631	76.0618	0.0131472	13.1472	232	Plate 6	1.13562	0.885496	0.183481	-0.175442
YLR390W	ECM19	104	104.316	102.89	103.603	0.00965222	9.65222	232	Plate 6	0.833734	0.885496	-0.262341	-0.175442
YJL186W	MNN5	107	95.2293	91.7929	93.5111	0.0106939	10.6939	232	Plate 6	0.923713	0.885496	-0.114484	-0.175442
YLR395C	COX8	110	105.509	104.569	105.039	0.00952026	9.52026	232	Plate 6	0.822335	0.885496	-0.282202	-0.175442
YDR149C	YDR149C	123	78.8998	72.2966	75.5982	0.0132278	13.2278	232	Plate 6	1.14259	0.885496	0.192303	-0.175442
YLR407W	YLR407W	148	84.0039	79.1369	81.5704	0.0122593	12.2593	232	Plate 6	1.05893	0.885496	0.0826073	-0.175442
YJL170C	ASG7	153	104.536	101.708	103.122	0.00969727	9.69727	232	Plate 6	0.837625	0.885496	-0.255624	-0.175442
YJL157C	FAR1	199	94.85	89.2542	92.0521	0.0108634	10.8634	232	Plate 6	0.938353	0.885496	-0.0917968	-0.175442
YLR329W	REC102	305	117.454	115.392	116.423	0.00858937	8.58937	232	Plate 6	0.741927	0.885496	-0.430651	-0.175442
YLR371W	ROM2	50	95.1498	90.9956	93.0727	0.0107443	10.7443	233	Plate 6	0.928064	0.889313	-0.107704	-0.169237
YDR148C	KGD2	121	96.5776	92.0308	94.3042	0.010604	10.604	233	Plate 6	0.915944	0.889313	-0.126668	-0.169237
YDR154C	YDR154C	133	112.058	110.348	111.203	0.00899256	8.99256	233	Plate 6	0.776754	0.889313	-0.364471	-0.169237
YJL172W	CPS1	149	84.4532	78.7096	81.5814	0.0122577	12.2577	233	Plate 6	1.05879	0.889313	0.0824134	-0.169237
YJL165C	HAL5	161	107.248	105.949	106.599	0.00938099	9.38099	233	Plate 6	0.810306	0.889313	-0.303462	-0.169237
YLR421C	RPN13	168	75.431	74.0273	74.7292	0.0133817	13.3817	233	Plate 6	1.15587	0.889313	0.208982	-0.169237
YLR251W	SYM1	246	80.6081	72.1626	76.3853	0.0130915	13.0915	233	Plate 6	1.13081	0.889313	0.177358	-0.169237
YJL138C	TIF2	255	105.582	102.406	103.994	0.00961594	9.61594	233	Plate 6	0.8306	0.889313	-0.267774	-0.169237
YJL131C	AIM23	289	87.9946	80.9369	84.4658	0.0118391	11.8391	233	Plate 6	1.02263	0.889313	0.0322871	-0.169237
YLR279W	YLR279W	312	90.8335	87.2234	89.0284	0.0112324	11.2324	233	Plate 6	0.970222	0.889313	-0.0436127	-0.169237
YDR220C	YDR220C	319	86.3032	78.5882	82.4457	0.0121292	12.1292	233	Plate 6	1.04769	0.889313	0.0672097	-0.169237
YPL091W	GLR1	320	102.407	97.4076	99.9071	0.0100093	10.0093	233	Plate 6	0.864577	0.889313	-0.209934	-0.169237
YJL154C	VPS35	203	140.829	140.616	140.723	0.00710618	7.10618	234	Plate 6	0.613813	0.89313	-0.704129	-0.163058
YLR258W	GSY2	258	110.53	107.194	108.862	0.00918597	9.18597	234	Plate 6	0.79346	0.89313	-0.333771	-0.163058
YDR217C	RAD9	313	90.2138	82.814	86.5139	0.0115588	11.5588	234	Plate 6	0.998422	0.89313	-0.00227846	-0.163058
YGL196W	DSD1	379	96.647	91.1906	93.9188	0.0106475	10.6475	234	Plate 6	0.919702	0.89313	-0.120761	-0.163058
YDR153C	ENT5	131	106.862	104.132	105.497	0.00947897	9.47897	235	Plate 6	0.818769	0.896947	-0.288472	-0.156906
YGL248W	PDE1	174	84.0135	77.6382	80.8259	0.0123723	12.3723	235	Plate 6	1.06869	0.896947	0.0958368	-0.156906
YJL158C	CIS3	197	81.1335	73.6372	77.3853	0.0129223	12.9223	235	Plate 6	1.1162	0.896947	0.158593	-0.156906
[truncated: 2,785 more rows]

## Sheet: Figure 1B
	Log2 (norm. Kar2 secretion)	Log2 (norm. colony size)
YEL029C	-0.647051	-4.22607
YMR065W	-0.566607	-4.03342
YGL199C	-0.767625	-3.94596
YJL088W	-0.649818	-3.94596
YMR081C	-0.633028	-3.8635
YDR079C-A	-0.665458	-3.8635
YGL197W	-0.711999	-3.71149
YOL086C	-0.640007	-3.57399
YGL199C	-0.690892	-3.27854
YMR077C	-0.637735	-3.22607
YAL012W	-0.613178	-3.22607
YER070W	-0.657372	-3.22607
YKL119C	-0.565819	-3.12653
YNR070W	-0.598246	-2.98903
YKL118W	-0.491958	-2.8635
YMR070W	-0.615233	-2.82397
YMR080C	-0.563595	-2.7855
YIR024C	-0.542877	-2.74802
YMR086C-A	-0.651221	-2.74802
YDR226W	-0.600464	-2.50986
YDL075W	-0.673306	-2.50986
YKR070W	-0.568591	-2.47883
YKR066C	-0.538187	-2.41871
YDR448W	-0.631775	-2.41871
YOR331C	-0.602194	-2.3055
YJL188C	-0.74466	-2.27854
YHR060W	-0.626821	-2.25206
YIL020C	-0.539713	-2.25206
YMR075C-A	-0.509293	-2.15078
YCL007C	-0.519882	-2.10269
YJL140W	-0.572971	-2.07923
YLR417W	-0.703316	-2.05614
YKR069W	-0.533474	-2.05614
YBL058W	-0.679027	-1.98903
YOR130C	-0.533317	-1.9249
YKL162C-A	-0.521447	-1.9249
YKR073C	-0.434337	-1.9249
YJL175W	-0.506698	-1.9249
YOL108C	-0.368973	-1.90414
YLR226W	-0.553576	-1.8635
YFL026W	-0.513439	-1.8436
YEL009C	-0.54271	-1.82397
YLR039C	-0.661292	-1.82397
YHR183W	-0.647144	-1.8046
YLR447C	-0.590624	-1.8046
YFR001W	-0.677768	-1.7855
YBR127C	-0.612447	-1.74802
YCR002C	-0.728761	-1.72964
YEL027W	-0.541052	-1.69357
YGL020C	-0.549184	-1.69357
YLR025W	-0.648451	-1.65838
YHR026W	-0.436424	-1.65838
YOR036W	-0.721919	-1.64111
YNL280C	-0.683795	-1.60716
YGL198W	-0.623595	-1.59048
YJR102C	-0.647012	-1.59048
YBR200W	-0.475034	-1.55769
YGR020C	-0.57822	-1.55769
YFL023W	-0.437193	-1.55769
YOR184W	-0.52168	-1.54157
YGR272C	-0.645689	-1.52563
YHR147C	-0.689535	-1.50986
YPL059W	-0.505151	-1.50986
YJR018W	-0.680869	-1.49426
YFL032W	-0.660557	-1.47883
YGR180C	-0.653579	-1.46357
YHR079C	-0.718185	-1.40407
YAL010C	-0.525285	-1.38957
YFL031W	-0.659768	-1.38957
YKR024C	-0.67396	-1.361
YGR285C	-0.539438	-1.34692
YDL081C	-0.627987	-1.33298
YGR036C	-0.551727	-1.27854
YJL180C	-0.512062	-1.27854
YHR010W	-0.60177	-1.26524
YGL095C	-0.677659	-1.26524
YLR182W	-0.551351	-1.25206
YNL315C	-0.664936	-1.21324
YDL185W	-0.566819	-1.21324
YGR240C	-0.614289	-1.20053
YDR069C	-0.366974	-1.18793
YBR282W	-0.530983	-1.18793
YNL097C	-0.355104	-1.18793
YDR432W	-0.38221	-1.13861
YGR076C	-0.558477	-1.13861
YIR023W	-0.534482	-1.13861
YAL016W	-0.5861	-1.12653
YGL218W	-0.596485	-1.12653
YDL116W	-0.465732	-1.11456
YEL051W	-0.323914	-1.10269
YER040W	-0.495251	-1.10269
YKL169C	-0.583844	-1.10269
YJR144W	-0.385549	-1.10269
YGL246C	-0.557283	-1.09091
YNR037C	-0.537224	-1.09091
YDR470C	-0.610045	-1.09091
YGR135W	-0.631772	-1.07923
YKL081W	-0.410925	-1.07923
YPL002C	-0.708241	-1.07923
YDR298C	-0.559237	-1.07923
YGL105W	-0.654184	-1.07923
YPL249C-A	-0.703697	-1.07923
YGL107C	-0.621718	-1.06764
YLR074C	-0.570186	-1.04474
YGR063C	-0.43227	-1.04474
YDR442W	-0.603636	-1.04474
YLL039C	-0.285868	-1.0222
YJR120W	-0.506589	-1.0222
YDL151C	-0.609258	-1.0222
YBR289W	-0.233598	-1.0222
YGL219C	-0.595701	-1
YDR392W	-0.12234	-0.978141
YCL008C	-0.630193	-0.967334
YBR163W	-0.595552	-0.967334
YHR064C	-0.520682	-0.956607
YEL036C	-0.520758	-0.956607
YMR143W	-0.575036	-0.935391
YOR141C	0.0421034	-0.935391
YLR448W	-0.446446	-0.935391
YCR047C	-0.696507	-0.935391
YPL097W	-0.559915	-0.924899
YHR210C	-0.442489	-0.924899
YGL213C	-0.149251	-0.924899
YCR028C	-0.661469	-0.924899
YML081C-A	-0.500024	-0.914482
YHR021C	-0.592445	-0.914482
YPL234C	-0.417721	-0.90414
YOR187W	-0.531724	-0.90414
YNR010W	-0.393425	-0.90414
YPR131C	-0.567085	-0.90414
YER122C	-0.632756	-0.90414
YHR049W	-0.452307	-0.893872
YGR027C	-0.341803	-0.893872
YIR033W	-0.0554313	-0.893872
YMR060C	-0.474486	-0.893872
YDL226C	-0.332419	-0.893872
YBR122C	-0.575708	-0.893872
YAL013W	-0.470556	-0.883676
YHR013C	-0.509975	-0.883676
YJR122W	-0.475709	-0.883676
YIL128W	-0.527781	-0.883676
YNL284C	-0.610309	-0.883676
YLR048W	-0.482369	-0.873552
YDR158W	-0.198174	-0.873552
YPL031C	-0.556319	-0.873552
YLL033W	-0.376286	-0.863498
YOL076W	-0.553188	-0.863498
YCL058C	-0.673407	-0.863498
YOR359W	-0.565176	-0.853514
YOR061W	-0.590282	-0.853514
YDR136C	-0.335599	-0.853514
YKR082W	-0.267372	-0.853514
YDR042C	-0.465265	-0.853514
YLR192C	-0.645649	-0.853514
YMR021C	-0.304451	-0.843598
YEL050C	-0.487547	-0.843598
YER035W	-0.383082	-0.843598
YOR096W	-0.608633	-0.843598
YDR034C	-0.338171	-0.843598
YLR396C	-0.404439	-0.843598
YML024W	-0.497213	-0.833751
YGR064W	-0.418045	-0.833751
YOR205C	-0.44244	-0.833751
YJR050W	-0.242705	-0.833751
YPR043W	-0.698452	-0.82397
YNL296W	-0.505438	-0.82397
YLR061W	-0.660917	-0.814254
YOR200W	-0.498484	-0.814254
YMR062C	-0.30581	-0.814254
YJR055W	-0.646596	-0.814254
YMR223W	-0.450683	-0.804604
YPL257W	-0.340481	-0.804604
YOR076C	-0.282534	-0.804604
YGL058W	-0.620022	-0.804604
YJR139C	-0.394899	-0.804604
YGL124C	-0.559177	-0.804604
YLR068W	-0.551908	-0.795018
YLL002W	-0.43943	-0.795018
YNL305C	-0.369333	-0.795018
YBL072C	-0.639418	-0.795018
YIL076W	-0.287144	-0.795018
YDR074W	-0.494907	-0.795018
YML073C	-0.529186	-0.795018
YOL006C	-0.247378	-0.785495
YGR181W	-0.382569	-0.785495
YKL134C	-0.405761	-0.785495
YDR200C	-0.176196	-0.785495
YJR074W	-0.417999	-0.785495
YGR180C	-0.618878	-0.785495
YLR200W	-0.263214	-0.776035
YPR047W	-0.237566	-0.776035
YJR063W	-0.447891	-0.776035
YGL214W	-0.430644	-0.776035
YNR052C	-0.611605	-0.776035
YMR263W	-0.508597	-0.776035
YCL001W	-0.497705	-0.766636
YLR384C	-0.200657	-0.766636
YKL213C	-0.414114	-0.766636
YDL192W	-0.552165	-0.766636
YBR189W	-0.516568	-0.766636
YJL129C	-0.193658	-0.766636
YLR062C	-0.628364	-0.757299
YHR048W	-0.356389	-0.757299
YHL003C	-0.370079	-0.757299
YKL076C	-0.476245	-0.757299
YOR241W	-0.299735	-0.757299
YKL170W	-0.386021	-0.757299
YKR020W	-0.553792	-0.757299
YMR089C	-0.499519	-0.757299
YLR337C	-0.594034	-0.757299
YLR369W	-0.556491	-0.757299
YMR035W	-0.438648	-0.748021
YOR035C	-0.530095	-0.748021
YOL004W	-0.463223	-0.748021
YDR123C	-0.270698	-0.748021
YHR206W	-0.304003	-0.748021
YHR100C	-0.478782	-0.748021
YKL143W	-0.64421	-0.748021
YLR113W	-0.264848	-0.738802
YLL038C	-0.337792	-0.738802
YCR024C	-0.649657	-0.738802
YJL006C	-0.531189	-0.738802
YML089C	-0.604172	-0.729642
YLL019C	-0.106655	-0.729642
YER017C	-0.50036	-0.729642
YGR200C	-0.488388	-0.729642
YCL032W	-0.436895	-0.729642
YOR144C	-0.377223	-0.729642
YLR242C	-0.0389873	-0.729642
YKL139W	-0.208885	-0.729642
YLR123C	-0.702681	-0.72054
YKL075C	-0.328142	-0.72054
YLR176C	-0.348434	-0.72054
YPR024W	-0.48854	-0.72054
YJR055W	-0.611964	-0.72054
YNL304W	-0.430225	-0.711495
YHL033C	-0.388253	-0.711495
YOR140W	0.153117	-0.711495
YLR180W	-0.373598	-0.711495
YGR105W	-0.502118	-0.711495
YJL179W	-0.313603	-0.711495
YMR083W	-0.456701	-0.711495
YKR057W	-0.388308	-0.711495
YBR075W	-0.355721	-0.711495
YJL200C	-0.278396	-0.702506
YLR079W	-0.406793	-0.693573
YLL006W	-0.264963	-0.693573
YLR096W	-0.145782	-0.693573
YOR312C	-0.612043	-0.693573
YLR174W	-0.334144	-0.693573
YLR184W	-0.496594	-0.693573
YNL015W	-0.334752	-0.693573
YGL185C	-0.460119	-0.693573
YHR111W	-0.499431	-0.684695
YKL184W	-0.333923	-0.684695
YMR142C	-0.415885	-0.684695
YLL027W	-0.553873	-0.684695
YKL155C	-0.505763	-0.684695
YML013C-A	-0.475225	-0.675871
YMR267W	-0.579789	-0.675871
YHR034C	-0.216047	-0.675871
YHR203C	-0.0573568	-0.675871
YER034W	-0.430739	-0.675871
YHR077C	-0.285531	-0.675871
YCR019W	-0.287465	-0.675871
YHR159W	-0.350259	-0.675871
YHR030C	-0.293207	-0.675871
YKL002W	-0.672344	-0.675871
YIL008W	-0.33645	-0.675871
YDR322W	-0.261989	-0.675871
YPR044C	-0.579537	-0.675871
YDL096C	-0.325381	-0.675871
YDR071C	-0.498378	-0.675871
YER087W	-0.592288	-0.675871
YFL016C	-0.525898	-0.675871
YML087C	-0.560479	-0.667101
YML086C	-0.568654	-0.667101
YHR209W	-0.304587	-0.667101
YCL037C	-0.452278	-0.667101
YKL187C	0.130325	-0.667101
YOR142W	-0.0689448	-0.667101
YLR178C	-0.413664	-0.667101
YPL042C	-0.617293	-0.667101
YLR434C	-0.498863	-0.667101
YDR036C	-0.298528	-0.667101
YLR449W	-0.359851	-0.667101
YOR309C	-0.455456	-0.667101
YML083C	-0.626268	-0.658384
YOR378W	-0.291755	-0.658384
YNL089C	-0.221404	-0.658384
YDR382W	-0.422468	-0.658384
YGR034W	-0.238827	-0.658384
YCR081W	-0.64241	-0.658384
YIL125W	-0.35716	-0.658384
YJR055W	-0.47261	-0.658384
YAL021C	-0.502448	-0.649719
YOL059W	-0.444075	-0.649719
YGR159C	-0.677583	-0.649719
YKL006W	-0.318486	-0.649719
YIR034C	-0.24019	-0.649719
YPR057W	-0.193258	-0.649719
YCR071C	-0.51519	-0.649719
YER155C	-0.554903	-0.649719
YHR050W-A	-0.468959	-0.649719
YPR141C	-0.709374	-0.649719
YGR139W	-0.407612	-0.641106
YKL185W	-0.274485	-0.641106
YKL190W	0.0126194	-0.641106
YJL153C	-0.44887	-0.641106
YKR074W	-0.297979	-0.641106
YMR125W	-0.483747	-0.641106
YBR297W	-0.441108	-0.641106
YGL240W	-0.355714	-0.641106
YGR126W	-0.213987	-0.632544
YGL202W	-0.214848	-0.632544
YGL066W	-0.497161	-0.632544
YDR293C	-0.346903	-0.632544
YMR072W	-0.327066	-0.632544
YBR025C	-0.349257	-0.632544
YBR082C	-0.554751	-0.632544
YML010W-A	-0.52734	-0.632544
YGR271C-A	-0.544323	-0.632544
YLR021W	-0.18582	-0.624032
YLL017W	-0.220893	-0.624032
YMR020W	-0.194771	-0.624032
YGR160W	-0.597913	-0.624032
YKL079W	-0.271918	-0.624032
YOR199W	-0.400696	-0.624032
YDR159W	-0.428461	-0.624032
YNL198C	-0.355058	-0.624032
YML094W	-0.308895	-0.624032
YJR105W	-0.221086	-0.624032
YJR121W	-0.489698	-0.624032
YJR051W	-0.26697	-0.624032
YPL270W	-0.4869	-0.61557
YER074W	-0.486075	-0.61557
YCR004C	-0.212008	-0.61557
YOR235W	-0.411087	-0.61557
YKL057C	-0.350373	-0.61557
YKR001C	-0.63667	-0.61557
YDL203C	0.0526327	-0.61557
YNR015W	-0.306446	-0.61557
YMR041C	-0.447602	-0.607158
YLR095C	-0.163635	-0.607158
YMR307W	-0.705094	-0.607158
YHR047C	-0.283467	-0.607158
YOR138C	-0.328944	-0.607158
YKL003C	-0.299856	-0.607158
YGR118W	-0.210152	-0.607158
YLR373C	-0.122321	-0.607158
YLR312W-A	-0.332077	-0.607158
YPL084W	-0.583075	-0.607158
YIL052C	-0.319908	-0.607158
YHR041C	-0.308256	-0.607158
YJR142W	-0.285865	-0.607158
YML014W	-0.152514	-0.598795
YLR091W	-0.603397	-0.598795
YLR112W	-0.273542	-0.598795
YNL248C	-0.559411	-0.598795
YNL325C	-0.414439	-0.598795
YHR114W	-0.218659	-0.598795
YGR031W	-0.331768	-0.598795
YKL009W	-0.435757	-0.598795
YOR239W	-0.191947	-0.598795
YLR315W	-0.177992	-0.598795
YGL244W	-0.0102371	-0.598795
YOL121C	-0.268024	-0.598795
YHR168W	-0.239437	-0.598795
YJR052W	-0.418048	-0.598795
YLR382C	-0.533577	-0.598795
YMR044W	-0.223017	-0.59048
YMR234W	-0.221126	-0.59048
YLR099C	-0.355835	-0.59048
YOL075C	-0.458205	-0.59048
YHR081W	-0.564527	-0.59048
YHL019C	-0.305514	-0.59048
YGR061C	-0.36426	-0.59048
YKL032C	-0.352022	-0.59048
YBR281C	-0.260425	-0.59048
YFR019W	-0.543023	-0.59048
YBR095C	-0.611128	-0.59048
YLR124W	-0.387127	-0.582212
YML088W	-0.489132	-0.582212
YML081W	-0.49755	-0.582212
YML078W	-0.627085	-0.582212
YDR115W	-0.416098	-0.582212
YKL150W	-0.316683	-0.582212
YIL012W	-0.327302	-0.582212
YDR027C	-0.317258	-0.582212
YLR403W	-0.377134	-0.582212
YAL044C	-0.430925	-0.573991
YLR067C	-0.256318	-0.573991
YLR114C	-0.327144	-0.573991
YHR132C	-0.205454	-0.573991
YOR164C	-0.33105	-0.573991
YLR402W	-0.287983	-0.573991
YKR072C	-0.331349	-0.573991
YKR042W	-0.157471	-0.573991
YCR031C	-0.440086	-0.573991
YLR244C	-0.586462	-0.573991
YAL048C	-0.369116	-0.565817
YAL039C	-0.229558	-0.565817
YLR069C	-0.445596	-0.565817
YHR200W	-0.158854	-0.565817
YER061C	-0.501992	-0.565817
YGR136W	-0.358386	-0.565817
YKL168C	-0.168066	-0.565817
YER093C-A	-0.348965	-0.565817
YLR452C	-0.13142	-0.565817
YDR300C	-0.494302	-0.565817
YLL040C	-0.634254	-0.55769
YML063W	-0.584366	-0.55769
YLL001W	-0.132666	-0.55769
YMR221C	-0.241238	-0.55769
YMR224C	-0.527767	-0.55769
YOR044W	-0.469194	-0.55769
YHL031C	-0.422661	-0.55769
YGR138C	-0.209154	-0.55769
YLR177W	-0.266724	-0.55769
YLR191W	-0.37304	-0.55769
YLR201C	-0.244187	-0.55769
YGR085C	-0.304244	-0.55769
YKL027W	-0.19104	-0.55769
YOR108W	-0.272312	-0.55769
YPL065W	-0.646043	-0.55769
YFR016C	-0.253645	-0.55769
YDR456W	-0.643658	-0.55769
YGL191W	-0.442722	-0.55769
YGR162W	-0.520316	-0.55769
YOL001W	-0.33101	-0.549607
YHR038W	0.0626104	-0.549607
YGR171C	-0.255841	-0.549607
YCL025C	-0.454572	-0.549607
YHL045W	-0.171804	-0.549607
YHR160C	-0.206386	-0.549607
YGR041W	-0.232705	-0.549607
YGR042W	-0.436366	-0.549607
YOR189W	-0.107231	-0.549607
YGL211W	-0.200879	-0.549607
YPR116W	-0.522861	-0.549607
YNL199C	-0.348415	-0.549607
YFL053W	-0.160407	-0.549607
YLR110C	-0.501692	-0.549607
YLL063C	-0.30448	-0.54157
YML079W	-0.584273	-0.54157
YML061C	-0.487632	-0.54157
YMR237W	-0.26517	-0.54157
YNL264C	-0.506833	-0.54157
YGR125W	-0.32082	-0.54157
YHL005C	-0.1445	-0.54157
YGR152C	-0.263268	-0.54157
YLR179C	-0.309307	-0.54157
YLR181C	-0.475618	-0.54157
YOR165W	-0.39975	-0.54157
YOR211C	-0.469427	-0.54157
YOR221C	-0.456073	-0.54157
YKL149C	-0.46487	-0.54157
YJL148W	-0.193406	-0.54157
YML090W	-0.243659	-0.54157
YJR113C	-0.552385	-0.54157
YMR136W	-0.384071	-0.54157
YLL062C	-0.316929	-0.533577
YMR202W	-0.167467	-0.533577
YOR045W	-0.412952	-0.533577
YOR358W	-0.408565	-0.533577
YDR108W	-0.0500909	-0.533577
YHR046C	-0.194533	-0.533577
YGR178C	-0.191795	-0.533577
YER050C	-0.413541	-0.533577
YHL017W	-0.121229	-0.533577
YOR201C	-0.286448	-0.533577
YOR255W	-0.277237	-0.533577
YNL215W	-0.213899	-0.533577
YDR276C	-0.391928	-0.533577
YMR073C	-0.204427	-0.533577
YGL129C	-0.138326	-0.533577
YML112W	-0.396153	-0.533577
YMR098C	-0.496026	-0.533577
YML082W	-0.617154	-0.525628
YAL022C	-0.0180179	-0.525628
YMR007W	-0.175497	-0.525628
YLL032C	-0.306016	-0.525628
YOR360C	-0.425407	-0.525628
YBR175W	-0.0389504	-0.525628
YDR080W	-0.440724	-0.525628
YHR091C	-0.566629	-0.525628
YKL073W	-0.192728	-0.525628
YGR044C	-0.407525	-0.525628
YGR081C	-0.405626	-0.525628
YPL079W	-0.432707	-0.525628
YKR035W-A	-0.496097	-0.525628
YMR158W	-0.431338	-0.525628
YDL100C	0.0948055	-0.525628
YNR056C	-0.42979	-0.525628
YCR028C-A	-0.595387	-0.525628
YAL045C	-0.627094	-0.517723
YMR219W	-0.183346	-0.517723
YOL064C	-0.395874	-0.517723
YCR016W	-0.323331	-0.517723
YLR185W	-0.410461	-0.517723
YGR101W	-0.457348	-0.517723
YKL047W	-0.0869421	-0.517723
YOR126C	-0.293923	-0.517723
YPL069C	-0.451207	-0.517723
YPL049C	-0.487939	-0.517723
YGL078C	-0.586207	-0.517723
YFR040W	-0.491072	-0.517723
YKL212W	-0.484364	-0.517723
YIL005W	-0.114077	-0.517723
YJL102W	-0.363079	-0.517723
YDL172C	-0.395599	-0.517723
YLR370C	-0.687403	-0.517723
YLR439W	-0.325791	-0.517723
YDR138W	-0.461066	-0.517723
YGL088W	-0.612657	-0.517723
YMR039C	-0.442353	-0.509861
YML026C	-0.29108	-0.509861
YMR199W	-0.246326	-0.509861
YMR008C	-0.081865	-0.509861
YNL339C	-0.395921	-0.509861
YHR207C	-0.209015	-0.509861
YER033C	-0.307648	-0.509861
YGR215W	-0.389474	-0.509861
YHR029C	-0.272986	-0.509861
YOR163W	-0.407551	-0.509861
YGL205W	-0.0499251	-0.509861
YLR374C	-0.184592	-0.509861
YPR065W	-0.205292	-0.509861
YMR198W	-0.549799	-0.509861
YDL061C	-0.400398	-0.509861
YAL051W	-0.383871	-0.502042
YLR003C	0.10033	-0.502042
YLR004C	-0.408794	-0.502042
YMR157C	-0.433325	-0.502042
YLR015W	-0.174579	-0.502042
YML007W	-0.282794	-0.502042
YMR228W	-0.417951	-0.502042
YMR233W	-0.142011	-0.502042
YNL322C	-0.359061	-0.502042
YPL205C	-0.419479	-0.502042
YPL193W	-0.495006	-0.502042
YGR043C	-0.369938	-0.502042
YOR167C	-0.358296	-0.502042
YLR393W	-0.419323	-0.502042
YGL076C	-0.653156	-0.502042
YMR063W	-0.31275	-0.502042
YIL025C	-0.327509	-0.502042
YNR057C	-0.0675385	-0.502042
YDL206W	-0.200678	-0.502042
YNL080C	0.271673	-0.502042
YKR094C	-0.467798	-0.502042
YMR141C	0.121401	-0.494264
YMR016C	-0.257815	-0.494264
YOR032C	-0.451592	-0.494264
YER011W	-0.398088	-0.494264
YGR137W	-0.303121	-0.494264
YGR141W	-0.242512	-0.494264
YGR033C	-0.329986	-0.494264
YKL084W	-0.316523	-0.494264
YGR045C	-0.301402	-0.494264
YKL110C	-0.454565	-0.494264
YGR087C	-0.196092	-0.494264
YPR151C	-0.190739	-0.494264
YJL207C	0.00411648	-0.494264
YDR310C	0.00677732	-0.494264
YJR140C	-0.272543	-0.494264
YGL217C	-0.315177	-0.494264
YJL029C	-0.588106	-0.494264
YJL128C	-0.58063	-0.494264
YDR245W	-0.581905	-0.494264
YLR125W	-0.32614	-0.486529
YLL060C	-0.19474	-0.486529
YML080W	-0.40972	-0.486529
YMR216C	-0.221086	-0.486529
YLR085C	-0.258569	-0.486529
YOR346W	-0.372443	-0.486529
YCL010C	-0.271432	-0.486529
YGR217W	-0.345666	-0.486529
YER073W	-0.449896	-0.486529
YOR166C	-0.355812	-0.486529
YOR125C	-0.309081	-0.486529
YGL217C	-0.108681	-0.486529
YBR298C	-0.084332	-0.486529
YLL043W	-0.372264	-0.478834
YLL061W	-0.317798	-0.478834
YLR111W	-0.215211	-0.478834
YNL297C	-0.33558	-0.478834
YDR114C	-0.315362	-0.478834
YEL007W	0.157064	-0.478834
YHR142W	-0.377772	-0.478834
YOR162C	-0.119872	-0.478834
YGR067C	-0.283254	-0.478834
YLR292C	-0.109053	-0.478834
YGL215W	0.133764	-0.478834
YDR035W	-0.240928	-0.478834
YJR054W	-0.169683	-0.478834
YCR073W-A	-0.409576	-0.478834
YNL005C	-0.537202	-0.478834
YDR455C	-0.637505	-0.478834
YDL020C	-0.336516	-0.478834
YJR114W	-0.625252	-0.478834
YOR026W	-0.689019	-0.478834
YLR122C	-0.199242	-0.471181
YMR150C	-0.193544	-0.471181
YAR015W	-0.464608	-0.471181
YLL016W	-0.330423	-0.471181
YOR019W	-0.355797	-0.471181
YNL324W	-0.388265	-0.471181
YCL014W	-0.355985	-0.471181
YHR112C	-0.352055	-0.471181
YER075C	-0.211947	-0.471181
YLR133W	-0.334551	-0.471181
YLR190W	-0.369734	-0.471181
YLR193C	-0.405519	-0.471181
YOR188W	-0.248794	-0.471181
YKL026C	-0.256364	-0.471181
YJL204C	-0.0711245	-0.471181
YNL233W	-0.445391	-0.471181
YKR080W	-0.204497	-0.471181
YIL027C	-0.2225	-0.471181
YDL129W	-0.29303	-0.471181
YCR037C	-0.245207	-0.471181
YJL017W	-0.441952	-0.471181
YJR008W	-0.174028	-0.471181
YDR010C	-0.431873	-0.471181
YPL038W-A	-0.469714	-0.471181
YAL055W	-0.303542	-0.463567
YMR040W	-0.348826	-0.463567
YAL023C	-0.00647213	-0.463567
YMR179W	-0.360881	-0.463567
YHR202W	0.047071	-0.463567
YHR204W	-0.108008	-0.463567
YGR169C	-0.424019	-0.463567
YGR177C	-0.268314	-0.463567
YHR066W	-0.287428	-0.463567
YGR183C	-0.480704	-0.463567
YLR130C	-0.286204	-0.463567
YGR055W	-0.143038	-0.463567
YKL093W	-0.387697	-0.463567
YGL084C	-0.429912	-0.463567
YKR043C	-0.118382	-0.463567
YJL044C	-0.0814992	-0.463567
YML071C	-0.299594	-0.463567
YJR145C	-0.222898	-0.463567
YBR284W	-0.130806	-0.463567
YBL071W-A	-0.473265	-0.463567
YHR141C	-0.670541	-0.463567
YMR022W	-0.232033	-0.455994
YHR044C	-0.0857255	-0.455994
YGR151C	-0.329814	-0.455994
YLR139C	-0.575184	-0.455994
YHR189W	-0.351113	-0.455994
YKL077W	-0.32177	-0.455994
YOR222W	-0.239748	-0.455994
YKL011C	-0.362721	-0.455994
YOR109W	-0.0664711	-0.455994
YLR353W	-0.291438	-0.455994
YLR307W	0.224457	-0.455994
YJL183W	-0.4893	-0.455994
YJL163C	-0.0984154	-0.455994
YLR268W	-0.428152	-0.455994
YNL213C	-0.431586	-0.455994
YNL148C	-0.614383	-0.455994
YDR290W	-0.155235	-0.455994
YDR295C	-0.233521	-0.455994
YKR011C	-0.151804	-0.455994
YFL021W	-0.220174	-0.455994
YDR332W	-0.27823	-0.455994
YBR278W	-0.270893	-0.455994
YJL136C	-0.302283	-0.455994
YPL183W-A	-0.446888	-0.455994
YDL074C	-0.168244	-0.455994
YAL042W	-0.375799	-0.448461
YLR094C	-0.411851	-0.448461
YOR344C	-0.320132	-0.448461
YOR078W	-0.441391	-0.448461
YBR187W	-0.0584188	-0.448461
YPL194W	-0.0442244	-0.448461
YGR168C	-0.478569	-0.448461
YER020W	-0.331768	-0.448461
YER032W	-0.197775	-0.448461
YCL016C	-0.382353	-0.448461
YGR214W	-0.521362	-0.448461
YER066C-A	-0.288074	-0.448461
YHL032C	-0.135582	-0.448461
YHR161C	-0.294806	-0.448461
YOR152C	-0.333452	-0.448461
YOR153W	-0.216607	-0.448461
YKL097C	-0.404667	-0.448461
YGR069W	-0.14696	-0.448461
YKR016W	-0.246359	-0.448461
YJR118C	-0.482684	-0.448461
YBR277C	-0.201092	-0.448461
YML010C-B	-0.36741	-0.448461
YOR300W	-0.251635	-0.448461
YJL016W	-0.334345	-0.448461
YCR053W	-0.491797	-0.448461
YBR191W	-0.65887	-0.448461
YPR133W-A	-0.401977	-0.448461
YOR293C-A	-0.464204	-0.448461
YFL031W	-0.559668	-0.448461
YAL046C	-0.150701	-0.440966
YML001W	-0.559117	-0.440966
YER084W	-0.169455	-0.440966
YHL027W	-0.296895	-0.440966
YGR123C	-0.378038	-0.440966
YGR057C	-0.155641	-0.440966
YGR062C	-0.276682	-0.440966
YGL227W	-0.0102085	-0.440966
YLR418C	-0.0513352	-0.440966
YDR197W	-0.165513	-0.440966
YIR018W	-0.117386	-0.440966
YKL206C	-0.198315	-0.440966
YIL074C	-0.28918	-0.440966
YKR056W	-0.298712	-0.440966
YNR071C	-0.264724	-0.440966
YJL115W	-0.335414	-0.440966
YLR406C-A	-0.310825	-0.440966
YOR380W	-0.217249	-0.43351
YDR079W	-0.0949725	-0.43351
YPL195W	-0.110448	-0.43351
YHR039C	0.171208	-0.43351
YHL021C	-0.406816	-0.43351
YHR134W	-0.124341	-0.43351
YHL006C	-0.299017	-0.43351
YGR051C	-0.260536	-0.43351
YOR171C	-0.307412	-0.43351
YLR216C	-0.237286	-0.43351
YGR111W	-0.323582	-0.43351
YLR398C	-0.461016	-0.43351
YDR156W	-0.496299	-0.43351
YDR194C	-0.313984	-0.43351
YLR261C	-0.431542	-0.43351
YPR124W	-0.439958	-0.43351
YGR283C	-0.157736	-0.43351
YKL222C	-0.12676	-0.43351
YFL036W	-0.272071	-0.43351
YFR017C	-0.216446	-0.43351
YIL044C	-0.279898	-0.43351
YNL250W	-0.250354	-0.43351
YML072C	-0.275648	-0.43351
YAL058C-A	-0.366718	-0.43351
YGR092W	-0.31054	-0.43351
YJL200C	-0.313622	-0.43351
YDL006W	-0.478149	-0.43351
YGL070C	-0.471522	-0.43351
YMR198W	-0.16881	-0.426093
YLL005C	-0.423213	-0.426093
YMR010W	-0.298582	-0.426093
YHR043C	-0.225466	-0.426093
YER048C	-0.271999	-0.426093
YHR097C	-0.245531	-0.426093
YGR124W	-0.297951	-0.426093
YGR127W	-0.157313	-0.426093
YLR128W	-0.26675	-0.426093
YOR233W	-0.207476	-0.426093
YOR106W	-0.524369	-0.426093
YMR075W	-0.213581	-0.426093
YMR086W	-0.342462	-0.426093
YHR059W	-0.0418378	-0.426093
YDL169C	-0.254115	-0.426093
YDR024W	-0.485556	-0.426093
YOL148C	-0.0543057	-0.426093
YBR196C-A	-0.386456	-0.426093
YNL147W	-0.626849	-0.426093
YMR242W-A	-0.496761	-0.426093
YAL043C-a	-0.0801051	-0.418713
YML048W	0.129714	-0.418713
YML048W-A	-0.213887	-0.418713
YMR232W	-0.40896	-0.418713
YMR297W	-0.401433	-0.418713
YBR179C	-0.393603	-0.418713
YCL039W	-0.299081	-0.418713
YHL046C	-0.182899	-0.418713
YHR143W	-0.259447	-0.418713
YHR011W	-0.159084	-0.418713
YGR112W	-0.190431	-0.418713
YKL136W	-0.185065	-0.418713
YKL031W	-0.220387	-0.418713
YOR113W	-0.204726	-0.418713
YGL220W	-0.213336	-0.418713
YLR239C	-0.431134	-0.418713
YLR331C	-0.214706	-0.418713
YGR023W	-0.357999	-0.418713
YLR287-A	-0.316667	-0.418713
YIR017C	-0.256712	-0.418713
YMR087W	-0.23538	-0.418713
YPR069C	-0.253912	-0.418713
YLR441C	-0.382133	-0.418713
YJR148W	-0.0942849	-0.418713
YDL201W	-0.440147	-0.418713
YCL001W-A	-0.0924121	-0.418713
YDL225W	-0.453281	-0.418713
YCR076C	-0.350921	-0.418713
YDL173W	-0.471416	-0.418713
YDL182W	-0.219921	-0.418713
YJR087W	-0.0851142	-0.418713
YDR477W	-0.0688264	-0.418713
YCR063W	-0.50851	-0.418713
YNL162W	-0.697945	-0.418713
YMR042W	-0.395278	-0.411371
YLR053C	-0.124854	-0.411371
YAR028W	-0.269113	-0.411371
YMR003W	-0.199179	-0.411371
YLR097C	-0.23299	-0.411371
YDR391C	0.090925	-0.411371
YER019W	-0.070713	-0.411371
YER060W-A	-0.337085	-0.411371
YCR003W	-0.525631	-0.411371
YHL023C	-0.358	-0.411371
YCR015C	-0.4148	-0.411371
YKL096W	-0.307349	-0.411371
YLR202C	-0.250879	-0.411371
YOR183W	-0.331725	-0.411371
YOR234C	-0.196505	-0.411371
YPL090C	-0.658352	-0.411371
YFR036W	-0.316576	-0.411371
YDR334W	-0.151084	-0.411371
YFL054C	-0.217143	-0.411371
YPR070W	-0.300907	-0.411371
YHR025W	-0.252513	-0.411371
YCR034W	-0.394507	-0.411371
YDL236W	-0.251361	-0.411371
YNL025C	-0.478716	-0.411371
YBL099W	-0.283874	-0.411371
YER154W	-0.368331	-0.411371
YAL040C	-0.0178717	-0.404066
YAR027W	-0.115748	-0.404066
YMR230W	-0.199969	-0.404066
YER030W	-0.178365	-0.404066
YCL051W	-0.299373	-0.404066
YCL055W	-0.144847	-0.404066
YCR005C	-0.189431	-0.404066
YHR150W	-0.156532	-0.404066
YHR151C	-0.102963	-0.404066
YKL087C	-0.354336	-0.404066
YOR172W	-0.232658	-0.404066
YOR190W	-0.240393	-0.404066
YOR209C	-0.21874	-0.404066
YGR109C	-0.184094	-0.404066
YLR264W	-0.202058	-0.404066
YIL007C	-0.243707	-0.404066
YIL089W	-0.286593	-0.404066
YDR317W	-0.144081	-0.404066
YFL048C	-0.14351	-0.404066
YKR059W	-0.292189	-0.404066
YFR015C	-0.381192	-0.404066
YJR150C	-0.129164	-0.404066
YDL223C	-0.263515	-0.404066
YDL133W	-0.266792	-0.404066
YDL154W	-0.362103	-0.404066
YDL240W	-0.251754	-0.404066
YMR135W-A	-0.401998	-0.404066
YGL173C	-0.348083	-0.404066
YMR064W	-0.554054	-0.404066
YMR153W	-0.213148	-0.396798
YML020W	-0.25582	-0.396798
YNL257C	-0.4161	-0.396798
YDR347W	-0.401844	-0.396798
YHR195W	-0.186822	-0.396798
YGR176W	-0.241538	-0.396798
YCL034W	-0.268097	-0.396798
YHR130C	-0.287046	-0.396798
YGR150C	-0.403853	-0.396798
YKL188C	0.120365	-0.396798
YOR155C	-0.118186	-0.396798
YGR037C	-0.324374	-0.396798
YOR170W	-0.341505	-0.396798
YLR189C	-0.353905	-0.396798
YKL029C	0.0163133	-0.396798
YKL046C	-0.242813	-0.396798
YLR386W	-0.43508	-0.396798
YJL162C	0.0759879	-0.396798
YLR263W	-0.0876565	-0.396798
YDR230W	-0.145425	-0.396798
YGL072C	-0.493853	-0.396798
YBL080C	-0.397376	-0.396798
YNL226W	-0.403469	-0.396798
YIL067C	-0.123043	-0.396798
YKR005C	-0.227384	-0.396798
YDR329C	-0.297621	-0.396798
YFL040W	-0.147684	-0.396798
YFR009W	-0.292161	-0.396798
YNL274C	-0.0252646	-0.396798
YLR034C	-0.0019252	-0.396798
YDL134C	-0.393326	-0.396798
YDL239C	-0.407818	-0.396798
YGL235W	-0.379298	-0.396798
YJR077C	-0.218451	-0.396798
YJL020C	-0.413218	-0.396798
YDR457W	-0.488488	-0.396798
YBR161W	-0.561139	-0.396798
YIR032C	-0.422642	-0.396798
YLL055W	-0.344086	-0.389567
YMR173W-A	-0.221361	-0.389567
YML013W	0.209517	-0.389567
YML006C	-0.158947	-0.389567
YLL020C	-0.139089	-0.389567
YMR011W	-0.356335	-0.389567
YMR231W	-0.161437	-0.389567
YMR019W	-0.299296	-0.389567
YHR035W	-0.0236774	-0.389567
YGR174C	-0.353245	-0.389567
YHR076W	-0.403672	-0.389567
YCL050C	-0.287577	-0.389567
YHL035C	-0.383668	-0.389567
YHR129C	-0.347061	-0.389567
YHR139C	-0.374736	-0.389567
YHR001W-A	-0.0432605	-0.389567
YGR054W	-0.292786	-0.389567
YOR182C	-0.374483	-0.389567
YKL120W	-0.284857	-0.389567
YOR202W	-0.0936121	-0.389567
YKL133C	-0.170091	-0.389567
YNL157W	-0.169085	-0.389567
YDR244W	-0.396248	-0.389567
YIL043C	-0.405998	-0.389567
YJR073C	-0.228996	-0.389567
YBR120C	-0.406997	-0.389567
YMR145C	-0.334998	-0.382371
YMR156C	-0.0776708	-0.382371
YMR187C	-0.15766	-0.382371
YOL060C	-0.3197	-0.382371
YGR182C	-0.328658	-0.382371
YHR126C	-0.382937	-0.382371
YHL022C	-0.364888	-0.382371
YHL020C	-0.352965	-0.382371
YGR035C	-0.176343	-0.382371
YGR102C	-0.411991	-0.382371
YOR237W	-0.296064	-0.382371
YKL166C	-0.284115	-0.382371
YLR372W	-0.588464	-0.382371
YJL198W	0.00646792	-0.382371
YJL130C	-0.0101799	-0.382371
YIL084C	-0.174146	-0.382371
YIL028W	-0.188981	-0.382371
YJL112W	-0.152375	-0.382371
YDR046C	-0.155899	-0.382371
YJR062C	-0.20365	-0.382371
YCR068W	-0.250216	-0.382371
YGR011W	-0.433281	-0.382371
YNL031C	-0.307975	-0.382371
YOR158W	-0.415393	-0.382371
YML059C	-0.238264	-0.375212
YLR065C	-0.0630251	-0.375212
YMR278W	-0.543335	-0.375212
YOR327C	-0.245902	-0.375212
YOR033C	-0.378853	-0.375212
YDR101C	-0.356977	-0.375212
YHR198C	-0.0316373	-0.375212
YGR170W	0.00220635	-0.375212
YHL034C	-0.399138	-0.375212
YKL086W	-0.272116	-0.375212
YKL094W	-0.356151	-0.375212
YKL023W	-0.224479	-0.375212
YOR288C	-0.376371	-0.375212
YJL192C	0.0840368	-0.375212
YDR147W	-0.182503	-0.375212
YDR309C	-0.134336	-0.375212
YFL055W	-0.228754	-0.375212
YPR054W	-0.22713	-0.375212
YDR004W	-0.56129	-0.375212
YDR537C	-0.218761	-0.375212
YNL030W	-0.274946	-0.375212
YDL071C	-0.434696	-0.375212
YNL307C	-0.262947	-0.375212
YLL056C	-0.362741	-0.368087
YML060W	-0.199167	-0.368087
YML028W	-0.105212	-0.368087
YAR003W	-0.409471	-0.368087
YLL021W	-0.170582	-0.368087
YLL029W	-0.337905	-0.368087
YOR324C	-0.403471	-0.368087
YNL338W	-0.398727	-0.368087
YNL294C	-0.330778	-0.368087
YDR410C	-0.0667822	-0.368087
YEL033W	0.268885	-0.368087
YHR051W	-0.448708	-0.368087
YCL056C	-0.0601754	-0.368087
YGR133W	-0.281402	-0.368087
YCR021C	0.0172797	-0.368087
YGR148C	-0.265786	-0.368087
YOR173W	-0.281073	-0.368087
YLR188W	-0.360728	-0.368087
YLR199C	-0.255484	-0.368087
YKL102C	-0.106164	-0.368087
YKL103C	-0.238306	-0.368087
YGR068C	-0.150269	-0.368087
YOR123C	-0.175951	-0.368087
YIR026C	-0.284909	-0.368087
YKR009C	-0.201542	-0.368087
YIL002C	-0.261762	-0.368087
YHR067W	-0.217521	-0.368087
YNR050C	-0.416336	-0.368087
YAL054C	-0.275969	-0.368087
YDL155W	-0.393145	-0.368087
YDL174C	-0.272126	-0.368087
YJL101C	-0.549333	-0.368087
YER155C	-0.484655	-0.368087
YNL255C	-0.396992	-0.360998
YOR008C	-0.414361	-0.360998
YPL207W	0.110087	-0.360998
YDR076W	0.249683	-0.360998
YER010C	-0.319506	-0.360998
YHR116W	-0.332056	-0.360998
YCR020C	-0.141206	-0.360998
YKL091C	-0.0460344	-0.360998
YLR187W	-0.0996627	-0.360998
YKL113C	-0.248543	-0.360998
YLR380W	0.121906	-0.360998
YJL193W	0.175011	-0.360998
YGL241W	-0.190864	-0.360998
YLR235C	-0.431726	-0.360998
YGR284C	-0.405413	-0.360998
YKR007W	-0.301057	-0.360998
YKR017C	-0.123858	-0.360998
YKR058W	-0.192626	-0.360998
YLR433C	-0.264285	-0.360998
YDL119C	-0.0729184	-0.360998
YCR066W	-0.229537	-0.360998
YCR077C	-0.382619	-0.360998
YJR080C	-0.330397	-0.360998
YCL061C	-0.368137	-0.360998
YMR151W	-0.187515	-0.353943
YLR049C	-0.00778412	-0.353943
YLR102C	-0.344226	-0.353943
YPL240C	-0.0845293	-0.353943
YBR195C	-0.31997	-0.353943
YPL104W	-0.374109	-0.353943
YER072W	-0.373538	-0.353943
YHR113W	-0.26357	-0.353943
YCR020C-A	-0.053884	-0.353943
YLR173W	-0.131325	-0.353943
YDR157W	-0.346423	-0.353943
YJL169W	-0.224683	-0.353943
YDR175C	-0.458307	-0.353943
YKL197C	-0.294441	-0.353943
YDR294C	-0.256587	-0.353943
YDR315C	-0.320102	-0.353943
YKR026C	-0.242131	-0.353943
YKR044W	-0.188339	-0.353943
YDR251W	-0.265218	-0.353943
YJR043C	-0.269303	-0.353943
YDL099W	-0.191365	-0.353943
YDL131W	-0.225244	-0.353943
YDR011W	-0.408378	-0.353943
YIL146C	-0.227106	-0.353943
YKR019C	-0.246454	-0.353943
YDL070W	-0.353454	-0.353943
YNL225C	-0.52997	-0.353943
YOR376W-A	-0.327956	-0.353943
YLL058W	-0.107356	-0.346922
YML008C	-0.0850972	-0.346922
YOR070C	-0.346868	-0.346922
YCL013W	-0.334693	-0.346922
YHR095W	-0.2989	-0.346922
YGR205W	-0.364536	-0.346922
YHR115C	-0.155013	-0.346922
YCR001W	-0.376913	-0.346922
YOR156C	-0.150305	-0.346922
YKL085W	-0.314457	-0.346922
YKL007W	-0.213785	-0.346922
YGL209W	0.196294	-0.346922
YLR304C	0.00574701	-0.346922
YGL221C	-0.0553314	-0.346922
YLR388W	-0.264182	-0.346922
YGL242C	-0.0862428	-0.346922
YGL254W	-0.316419	-0.346922
YDR215C	-0.369839	-0.346922
YPL086C	-0.489542	-0.346922
YPL081W	-0.140778	-0.346922
YFR032C-A	-0.457167	-0.346922
YDR275W	-0.194932	-0.346922
YDR285W	-0.251582	-0.346922
YKL205W	-0.141794	-0.346922
YIR038C	-0.323601	-0.346922
YDR323C	-0.0689566	-0.346922
YNR059W	-0.167164	-0.346922
YJL007C	-0.384402	-0.346922
YDL175C	-0.356412	-0.346922
YJL023C	-0.517952	-0.346922
YJR010C-A	-0.387007	-0.346922
YIL116W	-0.602088	-0.346922
YNL079C	-0.381207	-0.346922
YBR145W	-0.424235	-0.346922
YGR219W	-0.468859	-0.346922
YMR155W	-0.152408	-0.339936
YML051W	-0.360146	-0.339936
YAL007C	-0.241694	-0.339936
YMR201C	-0.0692475	-0.339936
YOR026W	-0.325639	-0.339936
YHR075C	-0.289774	-0.339936
YER079W	-0.119595	-0.339936
YER087C-A	-0.387563	-0.339936
YHL016C	-0.0331549	-0.339936
YHR157W	-0.220869	-0.339936
YKL100C	-0.291565	-0.339936
YGR059W	-0.302394	-0.339936
YLR204W	-0.0827736	-0.339936
YGR121C	-0.22034	-0.339936
YKL041W	-0.67907	-0.339936
YJL197W	0.123969	-0.339936
YGL222C	-0.0993872	-0.339936
YLR241W	-0.209747	-0.339936
YGL064C	-0.401215	-0.339936
YIL060W	-0.21803	-0.339936
YFL027C	-0.137146	-0.339936
YFL030W	-0.287452	-0.339936
YFL052W	-0.208803	-0.339936
YFR024C-A	-0.234796	-0.339936
YGR188C	0.0124037	-0.339936
YMR121C	-0.179047	-0.339936
YBR295W	-0.408289	-0.339936
YBR296C	-0.342739	-0.339936
YDL128W	-0.466485	-0.339936
YCL076W	-0.282903	-0.339936
YDR006C	-0.222299	-0.339936
YOR150W	-0.386968	-0.339936
YLL053C	-0.404268	-0.332983
YLR014C	-0.247212	-0.332983
YLR019W	-0.227685	-0.332983
YMR167W	0.1504	-0.332983
YMR172C-A	-0.0166624	-0.332983
YLR044C	-0.365113	-0.332983
YLR083C	-0.1744	-0.332983
YOR308C	-0.345701	-0.332983
YPR011C	-0.203085	-0.332983
YER049W	-0.282383	-0.332983
YCR017C	-0.344327	-0.332983
YHR152W	0.0150685	-0.332983
YLR126C	-0.185475	-0.332983
YLR194C	-0.273641	-0.332983
YGR084C	-0.173044	-0.332983
YOR225W	-0.16507	-0.332983
YKL167C	-0.1906	-0.332983
YLR367W	-0.0162516	-0.332983
YGL210W	0.0997725	-0.332983
YNL231C	-0.462677	-0.332983
YIL077C	-0.156954	-0.332983
YIL079C	-0.102081	-0.332983
YDR291W	-0.125181	-0.332983
YKL207W	0.0488702	-0.332983
YKR012C	-0.115302	-0.332983
YKR031C	-0.21149	-0.332983
YFR012W	-0.398477	-0.332983
YMR088C	-0.234624	-0.332983
YER078C	-0.244093	-0.332983
YML128C	0.0311571	-0.332983
YJR126C	-0.278259	-0.332983
YDL237W	-0.284292	-0.332983
YDR008C	-0.235257	-0.332983
YNL081C	-0.361758	-0.332983
YNL069C	-0.267585	-0.332983
YLL057C	-0.41502	-0.326064
YMR148W	-0.170396	-0.326064
YLR055C	-0.277237	-0.326064
YMR193C-A	-0.447662	-0.326064
YLR082C	-0.103607	-0.326064
YMR214W	-0.1303	-0.326064
YMR006C	-0.363128	-0.326064
YMR304W	-0.423778	-0.326064
YEL024W	-0.272203	-0.326064
YEL041W	-0.295974	-0.326064
YEL054C	-0.413458	-0.326064
YER024W	-0.253762	-0.326064
YER052C	-0.235595	-0.326064
YHR120W	-0.352004	-0.326064
YGR122W	-0.359876	-0.326064
YKL156W	-0.176723	-0.326064
YLR313C	-0.261883	-0.326064
YGL237C	-0.343969	-0.326064
YGL255W	-0.0444167	-0.326064
YJL159W	0.122473	-0.326064
YGR004W	-0.30546	-0.326064
YPL005W	-0.447922	-0.326064
YGR220C	-0.505534	-0.326064
YNL160W	-0.157179	-0.326064
YKR003W	-0.211153	-0.326064
YFL044C	-0.0725041	-0.326064
YFR008W	-0.211932	-0.326064
YMR082C	-0.214183	-0.326064
YER077C	-0.100287	-0.326064
YML122C	-0.05993	-0.326064
YMR105C	-0.0226439	-0.326064
YLR446W	-0.228179	-0.326064
YDL210W	-0.216676	-0.326064
YDL142C	-0.489509	-0.326064
YDL170W	-0.298533	-0.326064
YDR445C	-0.275665	-0.326064
YNR036C	-0.242737	-0.326064
YDL115C	-0.300927	-0.326064
YNL153C	-0.509202	-0.326064
YDR268W	-0.369248	-0.326064
YAL049C	-0.362644	-0.319177
YMR009W	-0.192328	-0.319177
YNL265C	-0.44806	-0.319177
YNL259C	-0.488075	-0.319177
YOR007C	-0.246972	-0.319177
YOL050C	-0.255378	-0.319177
YNL281W	-0.215807	-0.319177
YDR388W	-0.328715	-0.319177
YER062C	-0.119465	-0.319177
YER065C	-0.1631	-0.319177
YCL057W	-0.197597	-0.319177
YHR133C	-0.169605	-0.319177
YHR139C-A	-0.373088	-0.319177
YLR183C	-0.246599	-0.319177
YLR217W	-0.187257	-0.319177
YLR357W	-0.190588	-0.319177
YJL149W	-0.0873778	-0.319177
YGR007W	-0.135103	-0.319177
YJL129C	-0.103423	-0.319177
YPL055C	-0.417646	-0.319177
YIL009W	-0.185911	-0.319177
YIR035C	-0.124481	-0.319177
YIL071C	-0.13876	-0.319177
YKL221W	-0.129379	-0.319177
YDR316W	-0.230552	-0.319177
YFL020C	-0.149731	-0.319177
YKR067W	-0.222746	-0.319177
YDR335W	-0.126106	-0.319177
YFL047W	-0.0718375	-0.319177
YJL045W	-0.020946	-0.319177
YJL092W	-0.0634561	-0.319177
YNR051C	-0.6944	-0.319177
YJR049C	-0.15718	-0.319177
YLR436C	-0.237508	-0.319177
YDL114W	-0.379236	-0.319177
YDL069C	-0.371959	-0.319177
YOR270C	-0.421356	-0.319177
YGR254W	-0.165843	-0.319177
YJR032W	-0.496887	-0.319177
YPR067W	-0.576586	-0.319177
YLR001C	-0.127657	-0.312324
YAL030W	-0.126118	-0.312324
YAL027W	-0.152988	-0.312324
YMR170C	0.0401777	-0.312324
YAR018C	-0.422314	-0.312324
YLR081W	-0.272238	-0.312324
YMR215W	-0.389213	-0.312324
YLL015W	-0.317822	-0.312324
YEL068C	-0.465508	-0.312324
YCL012W	-0.184599	-0.312324
YHR094C	-0.281886	-0.312324
YHR125W	-0.373595	-0.312324
YLR143W	-0.352306	-0.312324
YKL101W	-0.235046	-0.312324
YOR185C	-0.194284	-0.312324
YGR066C	-0.199497	-0.312324
YLR214W	-0.0532121	-0.312324
YLR377C	0.101771	-0.312324
YDR152W	-0.369847	-0.312324
YJL166W	-0.389484	-0.312324
YDR162C	-0.140338	-0.312324
YGL005C	-0.30586	-0.312324
YDR286C	-0.129924	-0.312324
YFL028C	-0.16503	-0.312324
YKR018C	-0.141173	-0.312324
YKR051W	-0.225231	-0.312324
YIL029C	-0.133667	-0.312324
YIL037C	-0.324221	-0.312324
YBR273C	-0.304158	-0.312324
YCL075W	-0.280114	-0.312324
YDL241W	-0.360236	-0.312324
YGR089W	-0.385544	-0.312324
YML047C	-0.350456	-0.312324
YDL042C	-0.392371	-0.312324
YOR273C	-0.417501	-0.312324
YIL018W	-0.415087	-0.312324
YAL062W	-0.7144	-0.305503
YLR121C	-0.340736	-0.305503
YAL037W	-0.221116	-0.305503
YMR238W	0.0711609	-0.305503
YLL025W	-0.241656	-0.305503
YOR293W	-0.574834	-0.305503
YOR304W	-0.54471	-0.305503
YPL261C	-0.407073	-0.305503
YOL153C	-0.27465	-0.305503
YHR199C	0.046553	-0.305503
YGR173W	-0.312197	-0.305503
YER071C	-0.369737	-0.305503
YHL036W	-0.330406	-0.305503
YER086W	-0.401004	-0.305503
YGR052W	-0.205546	-0.305503
YGR088W	-0.209406	-0.305503
YJL208C	0.115635	-0.305503
YGL208W	0.14173	-0.305503
YLR375W	-0.123088	-0.305503
YLR260W	-0.248016	-0.305503
YLR273C	-0.314515	-0.305503
YDR229W	-0.143017	-0.305503
YLR281C	0.197214	-0.305503
YNL218W	-0.161123	-0.305503
YDR277C	-0.0519778	-0.305503
YDR321W	-0.182087	-0.305503
YIL011W	-0.0837956	-0.305503
YDR250C	-0.257241	-0.305503
YML103C	-0.0714306	-0.305503
YOL160W	-0.11172	-0.305503
YCR061W	-0.476823	-0.305503
YDR025W	-0.332589	-0.305503
YIL145C	-0.248649	-0.305503
YDL002C	-0.364508	-0.305503
YDL068W	-0.418403	-0.305503
YOR271C	-0.336103	-0.305503
YFL013C	-0.234526	-0.305503
YER173W	-0.261371	-0.305503
YNL315C	-0.489382	-0.305503
YAL018C	-0.381994	-0.298713
YMR175W	-0.400478	-0.298713
YLR063W	-0.313274	-0.298713
YMR189W	0.0537756	-0.298713
YLL023C	-0.244711	-0.298713
YMR242C	-0.484955	-0.298713
YCL033C	-0.295501	-0.298713
YER058W	-0.376705	-0.298713
YHR022C	-0.263582	-0.298713
YHR163W	-0.193864	-0.298713
YKL092C	-0.261874	-0.298713
YKL010C	-0.347284	-0.298713
YKL147C	-0.292503	-0.298713
YKL040C	-0.269522	-0.298713
YKL163W	-0.372558	-0.298713
YKL044W	-0.254205	-0.298713
YKL062W	-0.291345	-0.298713
YLR303W	0.137013	-0.298713
YGL231C	-0.217518	-0.298713
YDR179W-A	0.00992877	-0.298713
YGR021W	-0.154709	-0.298713
YDR218C	-0.269425	-0.298713
YIL042C	-0.17436	-0.298713
YKL208W	-0.218507	-0.298713
YKR078W	-0.304903	-0.298713
YNL300W	0.0337769	-0.298713
YHR181W	-0.0346067	-0.298713
YJR092W	-0.239915	-0.298713
YLR435W	-0.429046	-0.298713
YMR158C-B	-0.0950881	-0.298713
YMR169C	-0.224351	-0.298713
YDL144C	-0.262214	-0.298713
YBR139W	-0.375858	-0.298713
YDL025C	-0.331935	-0.298713
YNL140C	-0.536159	-0.298713
YNL142W	-0.475617	-0.298713
YAR035C-A	-0.408146	-0.298713
YGR222W	-0.339445	-0.298713
YAL011W	0.132839	-0.291956
YAL005C	-0.296744	-0.291956
YMR190C	0.000208637	-0.291956
YLR093C	-0.265053	-0.291956
YOL048C	-0.408373	-0.291956
YOR363C	-0.316526	-0.291956
YOR062C	-0.291018	-0.291956
YBR186W	0.0413288	-0.291956
YDR395W	-0.31103	-0.291956
YHR073W	-0.199297	-0.291956
YCL040W	-0.30157	-0.291956
YHL030W	-0.117551	-0.291956
YMR074C	-0.261795	-0.291956
YGR070W	-0.14505	-0.291956
YLR299W	0.10761	-0.291956
YGL218W	-0.263762	-0.291956
YLR234W	-0.467015	-0.291956
YJL133W	-0.203553	-0.291956
YDR204W	-0.0149798	-0.291956
YDR219C	0.0145423	-0.291956
YPL013C	-0.414461	-0.291956
YBL090W	-0.38226	-0.291956
YIR025W	-0.390004	-0.291956
YDR313C	-0.205283	-0.291956
YDR314C	-0.220419	-0.291956
YDR319C	-0.372888	-0.291956
YDR330W	-0.244453	-0.291956
YFL041W	-0.100245	-0.291956
YKR045C	-0.305296	-0.291956
YFL056C	-0.283357	-0.291956
YJR135C	-0.111978	-0.291956
YDL112W	-0.357197	-0.291956
YDL130W	-0.361844	-0.291956
YCR087W	-0.191758	-0.291956
YPL036W	-0.436802	-0.291956
YBR103W	-0.461059	-0.291956
YBR056W-A	-0.23973	-0.291956
YLR119W	-0.609351	-0.28523
YAL053W	-0.306297	-0.28523
YMR153C-A	-0.175191	-0.28523
YLR023C	-0.24746	-0.28523
YMR163C	-0.08809	-0.28523
YMR169C	-0.136149	-0.28523
YML050W	0.106267	-0.28523
YMR182C	-0.409349	-0.28523
YLR056W	-0.372318	-0.28523
YML011C	-0.300537	-0.28523
YMR014W	-0.465344	-0.28523
YOR047C	-0.321218	-0.28523
YPL265W	-0.335385	-0.28523
YHR050W	0.0768696	-0.28523
YGR203W	-0.26291	-0.28523
YHR108W	-0.319716	-0.28523
YHL014C	0.0756501	-0.28523
YHL008C	-0.319663	-0.28523
YGR039W	-0.0421938	-0.28523
YGR049W	-0.300312	-0.28523
YOR238W	-0.21699	-0.28523
YKL158W	-0.150656	-0.28523
YLR297W	-0.077509	-0.28523
YGL226W	0.0519534	-0.28523
YGL236C	-0.390508	-0.28523
YLR405W	0.135469	-0.28523
YLR410W	-0.376639	-0.28523
YDR179C	-0.0687651	-0.28523
YDR216W	-0.173525	-0.28523
YKL191W	-0.252054	-0.28523
YKL198C	-0.229865	-0.28523
YIL092W	-0.277385	-0.28523
YDR333C	-0.237647	-0.28523
YMR092C	-0.238917	-0.28523
YGR134W	-0.0284951	-0.28523
YMR103C	-0.140895	-0.28523
YJR048W	-0.163882	-0.28523
YBL091C-A	-0.406494	-0.28523
YML068W	-0.248156	-0.28523
YAL037C-A	-0.396331	-0.28523
YDR512C	-0.438872	-0.28523
YJL127C-B	-0.253797	-0.28523
YML055W	-0.0112089	-0.278535
YAL020C	-0.387907	-0.278535
YLR028C	-0.208131	-0.278535
YLR109W	-0.298846	-0.278535
YOR305W	-0.489364	-0.278535
YOR347C	-0.27341	-0.278535
YDR078C	0.172169	-0.278535
YDR127W	-0.0453765	-0.278535
YER053C	-0.334933	-0.278535
YCL042W	-0.372228	-0.278535
YHR015W	-0.212109	-0.278535
YHR178W	-0.254709	-0.278535
YOR154W	-0.0865014	-0.278535
YKL098W	-0.280215	-0.278535
YOR177C	0.0917682	-0.278535
YGR077C	-0.375491	-0.278535
YKL132C	-0.306299	-0.278535
YOR107W	-0.22156	-0.278535
YKL043W	-0.329201	-0.278535
YOR247W	-0.174596	-0.278535
YKL183W	-0.16327	-0.278535
YLR318W	-0.0861013	-0.278535
YLR352W	-0.0334891	-0.278535
YPR141C	-0.173263	-0.278535
YDR284C	-0.249761	-0.278535
YFL049W	-0.0829475	-0.278535
YKR050W	-0.154875	-0.278535
YKR055W	-0.133131	-0.278535
YKR061W	-0.151193	-0.278535
YIL036W	-0.186123	-0.278535
YHR003C	-0.255475	-0.278535
YLR035C	-0.0064963	-0.278535
YMR123W	-0.0881604	-0.278535
YJR124C	-0.203927	-0.278535
YJR134C	-0.219444	-0.278535
YLR445W	-0.237774	-0.278535
YML021C	-0.249458	-0.278535
YDL101C	-0.109484	-0.278535
YDL222C	-0.306078	-0.278535
YNL041C	-0.261181	-0.278535
YNR049C	0.0485	-0.278535
YBL071C-B	-0.520315	-0.278535
YNL277W	-0.310902	-0.278535
YAL056W	-0.592391	-0.271872
YMR036C	-0.381299	-0.271872
YLR016C	-0.202279	-0.271872
YAL029C	-0.104395	-0.271872
YLR070C	-0.17677	-0.271872
YLR080W	-0.318149	-0.271872
YLR087C	-0.286306	-0.271872
YMR241W	-0.133954	-0.271872
YOR085W	-0.174856	-0.271872
YJL201W	-0.122517	-0.271872
YLR401C	-0.166184	-0.271872
YGL228W	0.349541	-0.271872
YLR332W	-0.141058	-0.271872
YGL195W	-0.314798	-0.271872
YPL029W	-0.452719	-0.271872
YNL224C	-0.411898	-0.271872
YDR312W	-0.0703004	-0.271872
YIL016W	-0.212028	-0.271872
YDR254W	-0.18607	-0.271872
YOL119C	-0.110296	-0.271872
YML102C-A	-0.193761	-0.271872
YPR101W	-0.187334	-0.271872
YML067C	-0.259867	-0.271872
YCR087C-A	-0.324925	-0.271872
YNL013C	-0.247926	-0.271872
YNL050C	-0.0559514	-0.271872
YER169W	-0.286044	-0.271872
YBR020W	-0.28601	-0.271872
YBR112C	-0.475402	-0.271872
YKR085C	-0.508861	-0.271872
YPL148C	-0.486813	-0.271872
YAL058W	-0.0813091	-0.265239
YAL026C	-0.19836	-0.265239
YMR166C	0.118421	-0.265239
YMR184W	-0.106502	-0.265239
YMR210W	-0.31701	-0.265239
YOR295W	-0.708539	-0.265239
YOR330C	-0.242267	-0.265239
YDR405W	0.036697	-0.265239
YDR431W	-0.214137	-0.265239
YGR165W	-0.149545	-0.265239
YMR118C	-0.412133	-0.265239
YHR103W	-0.37803	-0.265239
YHL044W	-0.232748	-0.265239
YCR014C	-0.384458	-0.265239
YLR144C	-0.255201	-0.265239
YKL065C	-0.210295	-0.265239
YGR078C	-0.278064	-0.265239
YKL138C	-0.309876	-0.265239
YKL025C	-0.273256	-0.265239
YOR253W	-0.110679	-0.265239
YJL199C	-0.0128551	-0.265239
YJL190C	0.196504	-0.265239
YLR400W	-0.243073	-0.265239
YDR185C	-0.159275	-0.265239
YBL071C	-0.369169	-0.265239
YKR075C	-0.223777	-0.265239
YFL046W	-0.157701	-0.265239
YKR049C	-0.213472	-0.265239
YKR060W	-0.173753	-0.265239
YML102W	-0.224078	-0.265239
YML109W	-0.118307	-0.265239
YER091C	-0.241529	-0.265239
YHR185C	-0.0430403	-0.265239
YOL158C	-0.0500623	-0.265239
YMR122C	0.0376823	-0.265239
YJR060W	-0.341195	-0.265239
YML009C	-0.189364	-0.265239
YDL211C	-0.270538	-0.265239
YJR094C	-0.376573	-0.265239
YBR037C	-0.244201	-0.265239
YNL049C	-0.0400207	-0.265239
YBL100C	-0.276278	-0.265239
YDR469W	-0.202112	-0.265239
YDL083C	-0.609617	-0.265239
YMR066W	-0.513131	-0.265239
YDR485C	-0.181583	-0.265239
YHL004W	-0.611071	-0.265239
YLL052C	-0.248715	-0.258636
YAL008W	-0.127977	-0.258636
YML005W	-0.190642	-0.258636
YMR024W	-0.170363	-0.258636
YCL011C	-0.255586	-0.258636
YGR199W	-0.241685	-0.258636
YHL047C	-0.295447	-0.258636
YLR131C	-0.162462	-0.258636
YLR213C	-0.0532895	-0.258636
YGR108W	-0.158922	-0.258636
YOR104W	-0.226675	-0.258636
YKL164C	-0.300797	-0.258636
YOR112W	-0.147312	-0.258636
YLR319C	-0.157659	-0.258636
YLR412W	-0.288607	-0.258636
YJL168C	-0.233356	-0.258636
YLR278C	-0.146467	-0.258636
YNL230C	-0.452628	-0.258636
YGL003C	-0.401649	-0.258636
YIL095W	-0.186997	-0.258636
YNL159C	-0.227194	-0.258636
YIR021W	-0.13022	-0.258636
YDR304C	-0.26687	-0.258636
YFL025C	-0.276895	-0.258636
YIL035C	-0.202104	-0.258636
YER090W	-0.173313	-0.258636
YER095W	-0.217998	-0.258636
YMR004W	-0.098514	-0.258636
YDL113C	-0.351644	-0.258636
YCR065W	-0.444186	-0.258636
YKR041W	-0.185376	-0.258636
YDR522C	-0.44437	-0.258636
YBR093C	-0.581863	-0.258636
YGL174W	-0.308398	-0.258636
YER163C	-0.166018	-0.258636
YDR500C	-0.458445	-0.258636
YLL045C	-0.722528	-0.252063
YLR013W	-0.217724	-0.252063
YLR020C	-0.0569597	-0.252063
YAL017W	-0.213229	-0.252063
YAL015C	-0.0864075	-0.252063
YMR183C	-0.222172	-0.252063
YML017W	-0.144117	-0.252063
YLR092W	-0.243605	-0.252063
YMR283C	-0.384347	-0.252063
YNL295W	-0.331406	-0.252063
YPL180W	0.0562871	-0.252063
YER019C-A	-0.296488	-0.252063
YGR197C	-0.286386	-0.252063
YCL049C	-0.326345	-0.252063
YHR182W	-0.328993	-0.252063
YKL106W	0.00861404	-0.252063
YKL109W	-0.282699	-0.252063
YKL117W	-0.101383	-0.252063
YOR219C	-0.24359	-0.252063
YOR242C	-0.0988789	-0.252063
YOR137C	-0.22359	-0.252063
YGL232W	-0.356557	-0.252063
YLR262C	-0.17925	-0.252063
YGR022C	-0.136043	-0.252063
YER091C-A	-0.396588	-0.252063
YPR130C	-0.338783	-0.252063
YBL087C	-0.31953	-0.252063
YIR020C	-0.139142	-0.252063
YIL047C	-0.239469	-0.252063
YDR289C	-0.129472	-0.252063
YKL216W	-0.201518	-0.252063
YIR042C	-0.273316	-0.252063
YKR030W	-0.17152	-0.252063
YIL017C	-0.173615	-0.252063
YFR018C	-0.212792	-0.252063
YMR090W	-0.0879969	-0.252063
YFR022W	-0.197917	-0.252063
YIL045W	-0.269098	-0.252063
YML097C	-0.679598	-0.252063
YJL126W	-0.113755	-0.252063
YMR106C	-0.125775	-0.252063
YLR032W	-0.01537	-0.252063
YLR437C	-0.220606	-0.252063
YLR444C	-0.258341	-0.252063
YJR053W	-0.0588388	-0.252063
YAL064C-A	-0.23899	-0.252063
YBR274W	-0.259178	-0.252063
YJR061W	-0.262964	-0.252063
YDL146W	-0.186385	-0.252063
YNR020C	-0.286592	-0.252063
YDL044C	-0.394711	-0.252063
YDR502C	-0.30262	-0.252063
YER156C	0.0702957	-0.252063
YMR018W	-0.362868	-0.24552
YNL254C	-0.302871	-0.24552
YDR393W	-0.247791	-0.24552
YER038W-A	-0.317438	-0.24552
YHR110W	-0.356523	-0.24552
YHL038C	-0.357115	-0.24552
YKL148C	-0.301333	-0.24552
YKL038W	-0.29381	-0.24552
YJL209W	-0.0101043	-0.24552
YGR010W	-0.0484819	-0.24552
YLR271W	-0.359136	-0.24552
YDR237W	-0.330382	-0.24552
YCR094W	-0.294219	-0.24552
YNL241C	-0.33703	-0.24552
YNL235C	-0.313658	-0.24552
YDR272W	-0.189123	-0.24552
YIL010W	-0.147288	-0.24552
YDR305C	-0.134553	-0.24552
YMR067C	-0.179532	-0.24552
YKR035C	-0.55004	-0.24552
YPR090W	-0.0386484	-0.24552
YLR455W	-0.373374	-0.24552
YDR518W	-0.524105	-0.24552
YER140W	-0.0933502	-0.24552
YDR296W	-0.477586	-0.24552
YAL065C	-0.260642	-0.239007
YMR140W	-0.107482	-0.239007
YAL028W	-0.149248	-0.239007
YML056C	-0.222708	-0.239007
YLR047C	-0.137988	-0.239007
YAR020C	-0.243783	-0.239007
YLR084C	-0.044644	-0.239007
YNL273W	-0.432739	-0.239007
YOR292C	-0.478907	-0.239007
YMR286W	-0.369923	-0.239007
YOR030W	-0.504781	-0.239007
YNL328C	-0.417137	-0.239007
YNL280C	-0.314541	-0.239007
YPL102C	-0.459848	-0.239007
YDR385W	0.0254332	-0.239007
YPL191C	-0.232885	-0.239007
YHR037W	-0.0368014	-0.239007
YER039C	-0.405986	-0.239007
YGR187C	-0.340423	-0.239007
YCL029C	-0.291559	-0.239007
YCL036W	-0.183453	-0.239007
YCL044C	-0.336765	-0.239007
YCL069W	-0.338507	-0.239007
YGR131W	-0.0275779	-0.239007
YHR154W	0.0376959	-0.239007
YKL159C	-0.240789	-0.239007
YKL061W	-0.0599823	-0.239007
YKL179C	-0.116957	-0.239007
YLR306W	0.233872	-0.239007
YGL226C-A	-0.166536	-0.239007
YPL080C	-0.173326	-0.239007
YLR280C	-0.197458	-0.239007
YNL238W	-0.446668	-0.239007
YIR019C	-0.235035	-0.239007
YIL054W	-0.183931	-0.239007
YFL006W	-0.234568	-0.239007
YML095C	-0.0224934	-0.239007
YEL012W	-0.18616	-0.239007
YML123C	0.0711025	-0.239007
YOL159C	0.0182383	-0.239007
YPR009W	0.0222706	-0.239007
YJR059W	-0.294119	-0.239007
YCR027C	-0.426149	-0.239007
YNR067C	-0.426309	-0.239007
YDL234C	-0.449832	-0.239007
YJR084W	-0.394615	-0.239007
YDR447C	-0.477892	-0.239007
YMR147W	-0.389825	-0.232523
YMR152W	-0.346393	-0.232523
YAL034C	-0.30434	-0.232523
YLR064W	-0.0482054	-0.232523
YMR195W	-0.164801	-0.232523
YLR077W	-0.352912	-0.232523
YAR044W	-0.333044	-0.232523
YLL009C	-0.484018	-0.232523
YMR250W	-0.0807743	-0.232523
YOL052C	-0.236042	-0.232523
YDR389W	0.399059	-0.232523
YDR409W	0.051153	-0.232523
YGR184C	-0.336801	-0.232523
YER047C	-0.299743	-0.232523
YGR129W	0.092751	-0.232523
YLR142W	-0.257972	-0.232523
YLR221C	-0.298767	-0.232523
YGR107W	-0.293297	-0.232523
YKL162C	-0.239678	-0.232523
YOR246C	-0.174551	-0.232523
YOR286W	-0.260093	-0.232523
YJL218W	-0.214458	-0.232523
YJL182C	-0.233696	-0.232523
YLR238W	-0.199624	-0.232523
YJL150W	-0.2064	-0.232523
YGL259W	0.0547089	-0.232523
YDR198C	-0.0638085	-0.232523
YGR014W	-0.170427	-0.232523
YLR288C	-0.181758	-0.232523
YLR289W	-0.0322103	-0.232523
YGL031C	-0.356308	-0.232523
YPL003W	-0.337811	-0.232523
YPR004C	-0.317933	-0.232523
YIL096C	-0.131861	-0.232523
YDR279W	-0.0389537	-0.232523
YIL014W	-0.22706	-0.232523
YIL032C	-0.143196	-0.232523
YIL034C	-0.122127	-0.232523
YKR065C	-0.347732	-0.232523
YIL065C	-0.122104	-0.232523
YJR137C	0.0426885	-0.232523
YDR028C	-0.230873	-0.232523
YJR056C	-0.382131	-0.232523
YNR060W	-0.255872	-0.232523
YDL137W	-0.435973	-0.232523
YDL227C	-0.320511	-0.232523
YJR001W	-0.256078	-0.232523
YNL135C	-0.372218	-0.232523
YDR475C	-0.28966	-0.232523
YML075C	-0.53883	-0.232523
YNL111C	-0.38197	-0.232523
YGL119W	-0.3875	-0.232523
YOR008C-A	-0.197688	-0.232523
YAL067C	-0.308104	-0.226068
YMR144W	-0.0301189	-0.226068
YML054C	0.0395624	-0.226068
YAL014C	-0.361644	-0.226068
YMR196W	-0.294742	-0.226068
YAR030C	-0.140089	-0.226068
YOR297C	-0.361169	-0.226068
YPL239W	-0.346356	-0.226068
YDR386W	0.259402	-0.226068
YDR408C	0.0972013	-0.226068
YGR192C	-0.272745	-0.226068
YCL024W	-0.313013	-0.226068
YHR093W	-0.358487	-0.226068
YCR007C	-0.0443934	-0.226068
YHL013C	-0.0596033	-0.226068
YGR132C	-0.168116	-0.226068
YKL074C	-0.254119	-0.226068
YLR209C	-0.206162	-0.226068
YGR071C	0.043914	-0.226068
YLR218C	-0.11965	-0.226068
YOR220W	-0.05382	-0.226068
YKL020C	-0.313914	-0.226068
YKL034W	-0.128158	-0.226068
YKL161C	-0.345903	-0.226068
YLR312C	0.0300801	-0.226068
YLR416C	-0.309031	-0.226068
YJL164C	-0.199249	-0.226068
YGL249W	-0.381037	-0.226068
YDR169C	-0.286232	-0.226068
YDR183W	0.0395708	-0.226068
YLR248W	-0.00387328	-0.226068
YGR026W	0.27957	-0.226068
YFR048W	-0.358839	-0.226068
YNL227C	-0.31466	-0.226068
YIL093C	-0.176253	-0.226068
YHR021W-A	-0.209461	-0.226068
YDR307W	-0.177745	-0.226068
YKR021W	-0.208938	-0.226068
YFL043C	-0.246016	-0.226068
YIL013C	-0.121378	-0.226068
YKR047W	-0.235546	-0.226068
YDR252W	-0.274322	-0.226068
YIL053W	-0.22353	-0.226068
YDR255C	-0.283543	-0.226068
YDR257C	-0.135976	-0.226068
YML095C-A	-0.261073	-0.226068
YMR154C	-0.0317119	-0.226068
YHR191C	-0.0502791	-0.226068
YDR033W	-0.0890248	-0.226068
YDL136W	-0.512045	-0.226068
YDL168W	-0.427267	-0.226068
YJR070C	-0.256764	-0.226068
YJR098C	-0.161303	-0.226068
YNL029C	-0.229878	-0.226068
YDR492W	-0.540637	-0.226068
YPR023C	-0.275326	-0.226068
YMR269W	-0.676867	-0.226068
YML058C-A	-0.278657	-0.219642
YML035C	-0.404135	-0.219642
YLR118C	0.173128	-0.219642
YMR287C	-0.295461	-0.219642
YNL323W	-0.346922	-0.219642
YCL026C	-0.319151	-0.219642
YCL028W	-0.328282	-0.219642
YHL037C	-0.304655	-0.219642
YCL062W	-0.231429	-0.219642
YOR105W	-0.224136	-0.219642
YOR124C	-0.135226	-0.219642
YDR151C	-0.188082	-0.219642
YLR228C	0.149701	-0.219642
YLR324W	0.103118	-0.219642
YIR039C	-0.155903	-0.219642
YFR007W	-0.175697	-0.219642
YKR064W	-0.162164	-0.219642
YFR014C	-0.215174	-0.219642
YOL118C	-0.022963	-0.219642
YPR061C	-0.193168	-0.219642
YML113W	-0.134844	-0.219642
YML116W	-0.147806	-0.219642
YKL030W	-0.232948	-0.219642
YDL191W	-0.583954	-0.219642
YDL200C	-0.340745	-0.219642
YCR085W	-0.347408	-0.219642
YDR005C	-0.323071	-0.219642
YIL148W	-0.29505	-0.219642
YNL141W	0.132324	-0.219642
YKL215C	0.04396	-0.219642
YBR003W	0.105339	-0.219642
YDR441C	-0.312512	-0.219642
YBR159W	-0.378812	-0.219642
YDL009C	-0.339253	-0.219642
YDL010W	-0.35537	-0.219642
YDL013W	-0.261019	-0.219642
YER161C	-0.178434	-0.219642
YDR194W-A	-0.245419	-0.219642
YOR161C-C	-0.340444	-0.219642
YMR164C	0.070407	-0.213244
YAL002W	-0.663779	-0.213244
YMR194W	-0.410286	-0.213244
YMR204C	-0.197776	-0.213244
YLL013C	-0.372446	-0.213244
YLL014W	-0.186248	-0.213244
YMR034C	-0.211566	-0.213244
YOR037W	-0.312002	-0.213244
YOR039W	-0.34179	-0.213244
YOR355W	-0.399903	-0.213244
YNL302C	-0.231265	-0.213244
YDR073W	0.2104	-0.213244
YPL196W	0.0608722	-0.213244
YBR268W	0.240997	-0.213244
YEL057C	0.104827	-0.213244
YHR057C	-0.339999	-0.213244
YER044C-A	-0.31052	-0.213244
YGR196C	-0.277648	-0.213244
YER067C-A	-0.289895	-0.213244
YCR011C	-0.290176	-0.213244
YGR130C	-0.103205	-0.213244
YHL009C	-0.30136	-0.213244
YHR158C	-0.104731	-0.213244
YGR058W	-0.238765	-0.213244
YLR205C	-0.28344	-0.213244
YKL114C	-0.165377	-0.213244
YGR072W	0.0305748	-0.213244
YOR197W	-0.198705	-0.213244
YKL127W	-0.245765	-0.213244
YOR231W	-0.304277	-0.213244
YKL037W	-0.168587	-0.213244
YLR366W	-0.0623417	-0.213244
YJL206C-A	0.036112	-0.213244
YLR381W	-0.10604	-0.213244
YJL187C	-0.180766	-0.213244
YDR163W	-0.00393072	-0.213244
YGL250W	-0.261643	-0.213244
YGL258W	0.106724	-0.213244
YLR257W	-0.269598	-0.213244
YLR266C	-0.223646	-0.213244
YLR325C	-0.304548	-0.213244
YLR284C	-0.0633834	-0.213244
YBL088C	-0.240218	-0.213244
YBL089W	-0.28166	-0.213244
YDR278C	-0.162721	-0.213244
YNL154C	-0.139932	-0.213244
YDR281C	-0.224684	-0.213244
YKL214C	-0.240471	-0.213244
YIR036C	-0.110623	-0.213244
YFR006W	-0.144338	-0.213244
YIL064W	-0.101075	-0.213244
YEL011W	0.0226792	-0.213244
YDL219W	-0.470482	-0.213244
YDL156W	-0.351244	-0.213244
YCR086W	-0.429374	-0.213244
YDR017C	-0.44462	-0.213244
YNR006W	-0.567802	-0.213244
YGL162W	-0.245134	-0.213244
YER170W	-0.265336	-0.213244
YAL021C	-0.333655	-0.213244
YLR148W	-0.50259	-0.213244
YKR006C	-0.421977	-0.213244
YDR524C-B	-0.453605	-0.213244
YFR032C-B	-0.576303	-0.213244
YAL068C	-0.330166	-0.206875
YLR017W	-0.361267	-0.206875
YML009c	-0.0645109	-0.206875
YMR251W	-0.0937642	-0.206875
YOR089C	-0.669317	-0.206875
YOR068C	-0.624601	-0.206875
YNL285W	-0.277752	-0.206875
YBR178W	-0.260915	-0.206875
YBR231C	0.14275	-0.206875
YER007C-A	-0.0747215	-0.206875
YCL002C	-0.41092	-0.206875
YCL023C	-0.276044	-0.206875
YER057C	-0.293304	-0.206875
YER059W	-0.326865	-0.206875
YHR109W	-0.309386	-0.206875
YCL060C	-0.199541	-0.206875
YCL061C	-0.214298	-0.206875
YER080W	-0.0873031	-0.206875
YCR008W	-0.160691	-0.206875
YLR207W	-0.150683	-0.206875
YOR195W	-0.318697	-0.206875
YJL206C	-0.00903564	-0.206875
YLR376C	-0.033264	-0.206875
YDR150W	0.0990651	-0.206875
YJL151C	-0.231826	-0.206875
YDR363W-A	-0.287929	-0.206875
YNL229C	-0.176545	-0.206875
YNL217W	-0.250791	-0.206875
YNL164C	-0.260276	-0.206875
YGR286C	-0.0371349	-0.206875
YDR282C	-0.178704	-0.206875
YDR297W	-0.370521	-0.206875
YIR029W	-0.186108	-0.206875
YDR336W	-0.18058	-0.206875
YFR023W	-0.209271	-0.206875
YNL279W	-0.220774	-0.206875
YPR074C	-0.20659	-0.206875
YBR283C	-0.185935	-0.206875
YDL104C	-0.357769	-0.206875
YBR291C	-0.390834	-0.206875
YCL074W	-0.401093	-0.206875
YDL242W	-0.35845	-0.206875
YJR069C	-0.433391	-0.206875
YJL177W	-0.0555818	-0.206875
YML066C	-0.358825	-0.206875
YDL054C	-0.463043	-0.206875
YGL126W	-0.422731	-0.206875
YGL163C	-0.350192	-0.206875
YER139C	-0.24409	-0.206875
YMR097C	-0.401262	-0.206875
YGR121W-A	-0.431934	-0.206875
YOR316C-A	-0.353088	-0.206875
YLR118C	-0.682991	-0.206875
YML057W	-0.110027	-0.200533
YLR043C	-0.258665	-0.200533
YMR017W	0.00551367	-0.200533
YMR031C	-0.0586433	-0.200533
YOL035C	-0.38451	-0.200533
YOL056W	-0.474478	-0.200533
YPL246C	-0.273484	-0.200533
YNL283C	-0.228729	-0.200533
YDR426C	0.235308	-0.200533
YPL157W	0.136367	-0.200533
YCL009C	-0.309104	-0.200533
YER042W	-0.334312	-0.200533
YHR080C	-0.334419	-0.200533
YGR206W	-0.296538	-0.200533
YER056C	-0.325426	-0.200533
YGR209C	-0.305099	-0.200533
YLR451W	-0.226216	-0.200533
YGR149W	-0.192597	-0.200533
YLR210W	-0.186441	-0.200533
YLR211C	-0.141565	-0.200533
YLR296W	-0.0597588	-0.200533
YGL224C	-0.154513	-0.200533
YJL181W	-0.232469	-0.200533
YGL251C	-0.298707	-0.200533
YGL253W	-0.210594	-0.200533
YDR178W	-0.295127	-0.200533
[truncated: 2,783 more rows]

## Sheet: Figure 1C
	Log2 norm Kar2 norm. (Kar2 reversion index)
YLL047W	-0.72943
YLL045C	-0.722528
YAL062W	-0.7144
YPR141C	-0.709374
YOR295W	-0.708539
YPL165C	-0.706784
YOL073C	-0.705937
YMR307W	-0.705094
YJL154C	-0.704129
YLR329W	-0.703173
YLR123C	-0.702681
YPL277C	-0.701937
YPR089W	-0.701099
YOR087W	-0.700972
YPR098C	-0.700101
YOR069W	-0.699451
YMR032W	-0.699147
YPR043W	-0.698452
YNL162W	-0.697945
YLR332W	-0.697696
YCR047C	-0.696507
YDL073W	-0.69504
YOR298C-A	-0.694742
YNR051C	-0.6944
YLR251W	-0.692977
YNL147W	-0.691731
YKR091W	-0.689183
YNL209W	-0.689143
YOR026W	-0.689019
YBL017C	-0.688768
YLR370C	-0.687403
YOR239W	-0.687128
YNR052C	-0.685703
YJL059W	-0.685499
YLR125W	-0.685204
YLR118C	-0.682991
YOL164W	-0.682472
YKL137W	-0.681555
YOL154W	-0.680298
YLR084C	-0.680211
YIL127C	-0.679865
YOL048C	-0.679638
YML097C	-0.679598
YKL041W	-0.67907
YOL145C	-0.678695
YGR159C	-0.677583
YMR202W	-0.676973
YMR269W	-0.676867
YCL058C	-0.673407
YHR187W	-0.673384
YKL002W	-0.672344
YKL065C	-0.671762
YHR141C	-0.670541
YOR089C	-0.669317
YHR205W	-0.66635
YML104C	-0.664281
YAL002W	-0.663779
YPR173C	-0.663559
YHR098C	-0.663119
YCR028C	-0.661469
YLR419W	-0.661317
WT	-0.661241
YLR445W	-0.661163
YLR061W	-0.660917
YNL090W	-0.660109
YBR191W	-0.65887
YPL090C	-0.658352
YIL041W	-0.655707
YHR149C	-0.65447
YGL076C	-0.653156
YCR024C	-0.649657
YER151C	-0.649639
YLR360W	-0.648927
YHR192W	-0.647665
YKL002W	-0.647403
YJR055W	-0.646596
YPL065W	-0.646043
YLR192C	-0.645649
YOR069W	-0.645531
YLR371W	-0.645363
YKL143W	-0.64421
YDR456W	-0.643658
YML034W	-0.642472
YCR081W	-0.64241
YBL072C	-0.639418
YBR078W	-0.637615
YDR455C	-0.637505
YJL053W	-0.637454
YKR001C	-0.63667
YLL040C	-0.634254
YER122C	-0.632756
YCL008C	-0.630193
YLR062C	-0.628364
YAL045C	-0.627094
YML078W	-0.627085
YNL147W	-0.626849
YML083C	-0.626268
YJR114W	-0.625252
YOR068C	-0.624601
YDR364C	-0.621171
YGL058W	-0.620022
YHR012W	-0.619873
YGR180C	-0.618878
YPL042C	-0.617293
YML082W	-0.617154
YHL001W	-0.616089
YGR204W	-0.615242
YNL148C	-0.614383
YGL088W	-0.612657
YOR312C	-0.612043
YJR055W	-0.611964
YDL062W	-0.61185
YNR052C	-0.611605
YBR095C	-0.611128
YHL004W	-0.611071
YKR054C	-0.610388
YNL284C	-0.610309
YDL083C	-0.609617
YLR119W	-0.609351
YOR096W	-0.608633
YOR132W	-0.606244
YML089C	-0.604172
YLR091W	-0.603397
YLR211C	-0.603172
YIL116W	-0.602088
YGR160W	-0.597913
YGL219C	-0.595701
YBR163W	-0.595552
YCR028C-A	-0.595387
YLR337C	-0.594034
YLR194C	-0.593725
YHR021C	-0.592445
YAL056W	-0.592391
YER087W	-0.592288
YOR061W	-0.590282
YJR060W	-0.589525
YLR372W	-0.588464
YJL029C	-0.588106
YLR244C	-0.586462
YGL078C	-0.586207
YKL157W	-0.585301
YML063W	-0.584366
YKL201C	-0.584305
YML079W	-0.584273
YDL191W	-0.583954
YPL084W	-0.583075
YDL063C	-0.582165
YDR245W	-0.581905
YBR093C	-0.581863
YJL128C	-0.58063
YMR267W	-0.579789
YPR044C	-0.579537
YGR244C	-0.57696
YPR067W	-0.576586
YFR032C-B	-0.576303
YBR122C	-0.575708
YLR139C	-0.575184
YHR001W	-0.575065
YMR143W	-0.575036
YOR293W	-0.574834
YML086C	-0.568654
YNR006W	-0.567802
YPR131C	-0.567085
YHR091C	-0.566629
YKL053C-A	-0.565481
YOR359W	-0.565176
YHR081W	-0.564527
YLR054C	-0.564326
YDL082W	-0.56136
YDR004W	-0.56129
YBR161W	-0.561139
YML087C	-0.560479
YHR063C	-0.560078
YPL097W	-0.559915
YFL031W	-0.559668
YNL248C	-0.559411
YKL198C	-0.559255
YGL124C	-0.559177
YML001W	-0.559117
YPR158W	-0.557571
YLR369W	-0.556491
YPL031C	-0.556319
YER155C	-0.554903
YBR082C	-0.554751
YMR064W	-0.554054
YLL027W	-0.553873
YKR020W	-0.553792
YOL076W	-0.553188
YJR113C	-0.552385
YDL192W	-0.552165
YLR068W	-0.551908
YHR071W	-0.550663
YKR035C	-0.55004
YMR198W	-0.549799
YJL101C	-0.549333
YEL063C	-0.548526
YDL077C	-0.547889
YBR104W	-0.545605
YOR304W	-0.54471
YGR271C-A	-0.544323
YMR278W	-0.543335
YFR019W	-0.543023
YJL024C	-0.541767
YKR100C	-0.540823
YDR492W	-0.540637
YBL027W	-0.540337
YML075C	-0.53883
YNL005C	-0.537202
YNL140C	-0.536159
YDL023C	-0.533976
YLR382C	-0.533577
YOR187W	-0.531724
YJL006C	-0.531189
YOR035C	-0.530095
YNL225C	-0.52997
YKL033W-A	-0.52987
YML073C	-0.529186
YGR062C	-0.528339
YIL128W	-0.527781
YMR224C	-0.527767
YML010W-A	-0.52734
YDR486C	-0.527231
YOL071W	-0.526379
YFL016C	-0.525898
YCR003W	-0.525631
YJR101W	-0.525379
YOR106W	-0.524369
YDR518W	-0.524105
YJL160C	-0.522891
YPR116W	-0.522861
YGR214W	-0.521362
YEL036C	-0.520758
YHR064C	-0.520682
YGR162W	-0.520316
YBL071C-B	-0.520315
YJL023C	-0.517952
YBR099C	-0.517303
YBR189W	-0.516568
YCR071C	-0.51519
YMR066W	-0.513131
YOL031C	-0.512436
YDL136W	-0.512045
YGL211W	-0.511685
YNL184C	-0.510957
YGR243W	-0.510771
YMR207C	-0.510076
YHR013C	-0.509975
YNL153C	-0.509202
YKR085C	-0.508861
YMR263W	-0.508597
YCR063W	-0.50851
YOR364W	-0.508141
YNL264C	-0.506833
YKL155C	-0.505763
YGR220C	-0.505534
YNL296W	-0.505438
YAL059W	-0.504885
YOR030W	-0.504781
YCR067C	-0.504539
YLR148W	-0.50259
YAL021C	-0.502448
YGR105W	-0.502118
YER061C	-0.501992
YLR110C	-0.501692
YGL104C	-0.501613
YDR471W	-0.501199
YPR007C	-0.500989
YER017C	-0.50036
YML081C-A	-0.500024
YMR089C	-0.499519
YHR111W	-0.499431
YLR434C	-0.498863
YOR200W	-0.498484
YDR071C	-0.498378
YCL001W	-0.497705
YML081W	-0.49755
YML024W	-0.497213
YGL066W	-0.497161
YJR032W	-0.496887
YMR242W-A	-0.496761
YLR184W	-0.496594
YDR156W	-0.496299
YKR035W-A	-0.496097
YMR098C	-0.496026
YPL193W	-0.495006
YDR074W	-0.494907
YDR300C	-0.494302
YGR244C	-0.494256
YGL072C	-0.493853
YGL101W	-0.493633
YBR094W	-0.493304
YNL069C	-0.492426
YCR053W	-0.491797
YOR321W	-0.491429
YFR040W	-0.491072
YPR013C	-0.490684
YDR467C	-0.490349
YOR017W	-0.490264
YJL096W	-0.489814
YOR265W	-0.489727
YJR121W	-0.489698
YPL086C	-0.489542
YDL142C	-0.489509
YNL315C	-0.489382
YOR305W	-0.489364
YJL183W	-0.4893
YML088W	-0.489132
YPR024W	-0.48854
YDR457W	-0.488488
YMR294W	-0.488465
YGR200C	-0.488388
YOR291W	-0.488269
YNL259C	-0.488075
YPL049C	-0.487939
YBR126C	-0.487863
YML061C	-0.487632
YDR474C	-0.487609
YEL050C	-0.487547
YOR266W	-0.487363
YPL270W	-0.4869
YPL148C	-0.486813
YMR182W-A	-0.486255
YER074W	-0.486075
YDL001W	-0.485971
YFL018C	-0.48597
YGL109W	-0.485767
YDR024W	-0.485556
YMR242C	-0.484955
YER155C	-0.484655
YPL078C	-0.484403
YKL212W	-0.484364
YBR122C	-0.484279
YLL009C	-0.484018
YMR125W	-0.483747
YOL057W	-0.482707
YJR118C	-0.482684
YLR361C	-0.482599
YLR048W	-0.482369
YEL059C-A	-0.482094
YDL051W	-0.481429
YBR111C	-0.480897
YGR183C	-0.480704
YOR292C	-0.478907
YHR100C	-0.478782
YNL025C	-0.478716
YGR168C	-0.478569
YML036W	-0.47833
YDL006W	-0.478149
YDR447C	-0.477892
YHR175W-A	-0.477799
YDR490C	-0.4777
YDR296W	-0.477586
YLR264C-A	-0.477177
YCR061W	-0.476823
YGL237C	-0.476553
YBR113W	-0.476503
YMR322C	-0.476448
YDL065C	-0.476434
YOL046C	-0.47634
YKL076C	-0.476245
YJR122W	-0.475709
YLR181C	-0.475618
YNL142W	-0.475617
YMR280C	-0.475535
YBR112C	-0.475402
YML013C-A	-0.475225
YMR060C	-0.474486
YOL056W	-0.474478
YOL039W	-0.473873
YBL071W-A	-0.473265
YGL059W	-0.47319
YNL097C-A	-0.473035
YJR055W	-0.47261
YGL070C	-0.471522
YDL173W	-0.471416
YBL047C	-0.471295
YOR005C	-0.470836
YAL013W	-0.470556
YDL219W	-0.470482
YPR108W-A	-0.470464
YPL038W-A	-0.469714
YOR211C	-0.469427
YPL119C-A	-0.469399
YOR044W	-0.469194
YHR050W-A	-0.468959
YMR293C	-0.468897
YGR219W	-0.468859
YNL067W-B	-0.468631
YKR094C	-0.467798
YDL046W	-0.467727
YLR234W	-0.467015
YPL152W-A	-0.466795
YDL128W	-0.466485
YDL233W	-0.465603
YEL068C	-0.465508
YMR014W	-0.465344
YDR042C	-0.465265
YNL146C-A	-0.465256
YGL067W	-0.465105
YKL149C	-0.46487
YAR015W	-0.464608
YPR064W	-0.464218
YOR293C-A	-0.464204
YLR346C	-0.463445
YOL004W	-0.463223
YDL054C	-0.463043
YNL231C	-0.462677
YBR098W	-0.462567
YDL052C	-0.462215
YMR175W-A	-0.462191
YGL026C	-0.462126
YIR018C-A	-0.4611
YDR138W	-0.461066
YBR103W	-0.461059
YLR398C	-0.461016
YOR006C	-0.460949
YGL185C	-0.460119
YPL102C	-0.459848
YKL096C-B	-0.459653
YDR500C	-0.458445
YER053C-A	-0.458426
YDR175C	-0.458307
YOL075C	-0.458205
YBR290W	-0.457599
YGR101W	-0.457348
YFR032C-A	-0.457167
YMR083W	-0.456701
YOL032W	-0.456299
YOR221C	-0.456073
YPL183W	-0.455933
YOR309C	-0.455456
YCL025C	-0.454572
YKL110C	-0.454565
YML003W	-0.454125
YCR075W-A	-0.454019
YIL046W-A	-0.453876
YGL224C	-0.453651
YDR524C-B	-0.453605
YCR102C	-0.453292
YDL225W	-0.453281
YGL042C	-0.453232
YGL077C	-0.45276
YPL029W	-0.452719
YNL230C	-0.452628
YGR161W-C	-0.452391
YHR049W	-0.452307
YCL037C	-0.452278
YOR032C	-0.451592
YPL069C	-0.451207
YNL246W	-0.451085
YDR491C	-0.450959
YMR223W	-0.450683
YBR058C-A	-0.450326
YCR105W	-0.450155
YFR012W-A	-0.450101
YDL048C	-0.45003
YER073W	-0.449896
YDL234C	-0.449832
YJL153C	-0.44887
YHR051W	-0.448708
YNL265C	-0.44806
YPL005W	-0.447922
YJR063W	-0.447891
YBR100W	-0.447868
YMR193C-A	-0.447662
YMR041C	-0.447602
YNL187W	-0.447585
YOR014W	-0.447426
YDR514C	-0.447297
YPL022W	-0.447137
YPL189C-A	-0.446936
YPL183W-A	-0.446888
YNL238W	-0.446668
YLR448W	-0.446446
YDL213C	-0.446339
YLR069C	-0.445596
YNL233W	-0.445391
YGL007C-A	-0.44536
YOL087C	-0.445073
YJR094W-A	-0.44469
YDR017C	-0.44462
YBL032W	-0.444616
YDR522C	-0.44437
YCR065W	-0.444186
YOL059W	-0.444075
YNL228W	-0.443342
YLR338W	-0.443059
YGL191W	-0.442722
YIL134C-A	-0.442527
YHR210C	-0.442489
YOR205C	-0.44244
YAL061W	-0.442439
YMR039C	-0.442353
YJL017W	-0.441952
YAL060W	-0.441861
YOR078W	-0.441391
YBR297W	-0.441108
YJR090C	-0.441029
YMR191W	-0.440919
YDR080W	-0.440724
YJL012C	-0.440633
YGL125W	-0.440299
YDL201W	-0.440147
YOR267C	-0.440122
YCR031C	-0.440086
YPR124W	-0.439958
YCR079W	-0.439658
YDL202W	-0.439443
YLL002W	-0.43943
YBR294W	-0.4391
YHL015W-A	-0.438886
YDR512C	-0.438872
YMR035W	-0.438648
YGL041C-B	-0.438526
YBL075C	-0.438521
YDR001C	-0.438182
YIL092W	-0.43797
YDL078C	-0.437644
YDL157C	-0.43692
YCL032W	-0.436895
YPL036W	-0.436802
YDR465C	-0.436645
YLL012W	-0.436478
YGR042W	-0.436366
YBR170C	-0.436116
YDR505C	-0.436024
YDL137W	-0.435973
YKL009W	-0.435757
YKR076W	-0.435179
YLR386W	-0.43508
YDL243C	-0.434859
YPR078C	-0.43479
YDL071C	-0.434696
YJL077W-B	-0.434587
YMR206W	-0.433869
YNL162W-A	-0.433654
YJR069C	-0.433391
YMR157C	-0.433325
YGR011W	-0.433281
YDL229W	-0.433004
YKR106W	-0.432958
YNL273W	-0.432739
YPL079W	-0.432707
YPL137C	-0.432156
YGR121W-A	-0.431934
YDR010C	-0.431873
YLR235C	-0.431726
YJL105W	-0.431726
YNL213C	-0.431586
YLR261C	-0.431542
YMR158W	-0.431338
YGL014W	-0.431221
YLR239C	-0.431134
YAL044C	-0.430925
YER034W	-0.430739
YLR329W	-0.430651
YGL214W	-0.430644
YPR008W	-0.430564
YDL050C	-0.430261
YNL304W	-0.430225
YGR018C	-0.429985
YGL084C	-0.429912
YNR056C	-0.42979
YOL147C	-0.429407
YBR044C	-0.429402
YCR086W	-0.429374
YGR037C	-0.429324
YMR276W	-0.429286
YLR435W	-0.429046
YJL094C	-0.428964
YDR520C	-0.428857
YDR159W	-0.428461
YLR268W	-0.428152
YKL018C-A	-0.428081
YMR194C-B	-0.427555
YBL045C	-0.427307
YDL168W	-0.427267
YBR115C	-0.426921
YNR066C	-0.426853
YJR151C	-0.426409
YDL036C	-0.426343
YNR067C	-0.426309
YCR027C	-0.426149
YOR342C	-0.425716
YOR274W	-0.425639
YER037W	-0.425612
YNL042W-B	-0.425506
YFL041W-A	-0.425416
YOR360C	-0.425407
YBR105C	-0.42535
YDR003W	-0.425066
YNL292W	-0.424895
YGR022C	-0.424853
YOR016C	-0.424375
YBR145W	-0.424235
YGR169C	-0.424019
YDL080C	-0.42397
YMR304W	-0.423778
YOL070C	-0.423674
YNL309W	-0.423368
YMR137C	-0.423291
YLL005C	-0.423213
YLR394W	-0.423048
YOR003W	-0.422853
YGL126W	-0.422731
YHL031C	-0.422661
YIR032C	-0.422642
YJR143C	-0.422494
YDR382W	-0.422468
YGL117W	-0.422318
YAR018C	-0.422314
YNR055C	-0.422297
YKR006C	-0.421977
YDL022W	-0.42197
YLR089C	-0.421556
YGL010W	-0.421424
YOR270C	-0.421356
YDR034W-B	-0.421187
YLR312C-B	-0.421135
YCR060W	-0.420605
YDR524W-A	-0.4199
YJL075C	-0.419667
YDL138W	-0.41952
YPL205C	-0.419479
YBL049W	-0.419344
YLR393W	-0.419323
YBR162W-A	-0.419035
YOR356W	-0.418838
YMR315W-A	-0.418515
YDL068W	-0.418403
YJR052W	-0.418048
YGR064W	-0.418045
YJR074W	-0.417999
YMR228W	-0.417951
YPL234C	-0.417721
YOL052C-A	-0.417659
YPL055C	-0.417646
YMR294W-A	-0.41754
YOR273C	-0.417501
YNL192W	-0.417233
YNL328C	-0.417137
YNL276C	-0.417107
YOL045W	-0.416989
YNL277W-A	-0.416647
YBL043W	-0.416497
YDR003W-A	-0.41648
YML035C-A	-0.416457
YGR025W	-0.416349
YNR050C	-0.416336
YNL257C	-0.4161
YDR115W	-0.416098
YMR142C	-0.415885
YMR139W	-0.415801
YOR298C-A	-0.415796
YOR158W	-0.415393
YIL018W	-0.415087
YLL057C	-0.41502
YNL326C	-0.414844
YCR015C	-0.4148
YML027W	-0.414708
YDR476C	-0.414609
YLR270W	-0.414582
YPL013C	-0.414461
YNL325C	-0.414439
YOR008C	-0.414361
YKL213C	-0.414114
YGL006W-A	-0.41406
YLR178C	-0.413664
YER050C	-0.413541
YEL054C	-0.413458
YBR146W	-0.413454
YJL020C	-0.413218
YOR045W	-0.412952
YMR118C	-0.412133
YGR102C	-0.411991
YNL224C	-0.411898
YLR094C	-0.411851
YCR062W	-0.411607
YNL327W	-0.411285
YOL030W	-0.411252
YGL192W	-0.411164
YOR235W	-0.411087
YCL002C	-0.41092
YLR406C	-0.410651
YLR185W	-0.410461
YMR194W	-0.410286
YMR173W	-0.409945
YML080W	-0.40972
YBL002W	-0.409626
YCR073W-A	-0.409576
YAR003W	-0.409471
YMR182C	-0.409349
YBR165W	-0.409301
YLR090W	-0.409213
YMR232W	-0.40896
YLR004C	-0.408794
YOR358W	-0.408565
YMR310C	-0.408507
YDR011W	-0.408378
YOL048C	-0.408373
YBR295W	-0.408289
YAR035C-A	-0.408146
YCR101C	-0.408053
YJL012C-A	-0.407873
YMR177W	-0.407833
YDL239C	-0.407818
YGL071W	-0.407691
YCR049C	-0.407613
YGR139W	-0.407612
YOR163W	-0.407551
YGR044C	-0.407525
YNR005C	-0.40747
YGL027C	-0.407353
YBL007C	-0.407279
YPL261C	-0.407073
YDL162C	-0.407032
YBR120C	-0.406997
YHL021C	-0.406816
YLR079W	-0.406793
YPL019C	-0.406759
YLR334C	-0.406727
YBL091C-A	-0.406494
YHR146W	-0.406048
YMR252C	-0.406041
YIL043C	-0.405998
YER039C	-0.405986
YDL085W	-0.405882
YKL134C	-0.405761
YGR081C	-0.405626
YDR458C	-0.405548
YLR193C	-0.405519
YDL230W	-0.405457
YGR284C	-0.405413
YBL036C	-0.405106
YKL097C	-0.404667
YOR322C	-0.404583
YLR396C	-0.404439
YJR085C	-0.404403
YGL057C	-0.404276
YLL053C	-0.404268
YML035C	-0.404135
YPL274W	-0.404087
YGR150C	-0.403853
YHR076W	-0.403672
YOR324C	-0.403471
YNL226W	-0.403469
YJL078C	-0.403443
YCL038C	-0.403354
YIL002W-A	-0.403337
YGR174W-A	-0.402886
YIL153W	-0.402705
YPL037C	-0.402639
YCL021W-A	-0.402478
YML042W	-0.402404
YOL044W	-0.402363
YHR031C	-0.402307
YDL040C	-0.402105
YMR135W-A	-0.401998
YPR133W-A	-0.401977
YDR347W	-0.401844
YGL019W	-0.40167
YNL237W	-0.401663
YGL003C	-0.401649
YLR058C	-0.401491
YBR164C	-0.40147
YLL010C	-0.401442
YMR297W	-0.401433
YOR055W	-0.401385
YMR097C	-0.401262
YGL064C	-0.401215
YCL074W	-0.401093
YER086W	-0.401004
YOR199W	-0.400696
YBR147W	-0.400675
YPL050C	-0.400504
YMR175W	-0.400478
YPL021W	-0.400418
YDL061C	-0.400398
YGL202W	-0.400379
YFR024C	-0.400341
YOL047C	-0.400051
YJL027C	-0.399964
YDL039C	-0.399913
YML110C	-0.399909
YOR355W	-0.399903
YOR165W	-0.39975
YOR029W	-0.399744
YDL176W	-0.399695
YCL006C	-0.399688
YHL034C	-0.399138
YNL338W	-0.398727
YOL086W-A	-0.398681
YFR012W	-0.398477
YCL026C-B	-0.398431
YGL079W	-0.398425
YKL068W-A	-0.398398
YBL031W	-0.398355
YDR466W	-0.398291
YER011W	-0.398088
YOR339C	-0.397774
YDL037C	-0.397742
YGR204C-A	-0.397596
YBL080C	-0.397376
YML030W	-0.397294
YNL255C	-0.396992
YER091C-A	-0.396588
YAL037C-A	-0.396331
YDR244W	-0.396248
YML112W	-0.396153
YNL339C	-0.395921
YOL064C	-0.395874
YPR160W	-0.395706
YDL172C	-0.395599
YMR306C-A	-0.395355
YMR042W	-0.395278
YHR171W	-0.395242
YJL047C-A	-0.395116
YJR139C	-0.394899
YGR242W	-0.394809
YDL044C	-0.394711
YJR084W	-0.394615
YCR034W	-0.394507
YMR105W-A	-0.394347
YER116C	-0.39418
YBL008W-A	-0.393957
YER056C-A	-0.39392
YDR517W	-0.393856
YMR205C	-0.393855
YBR179C	-0.393603
YNR010W	-0.393425
YDL134C	-0.393326
YDL155W	-0.393145
YGR247W	-0.392383
YDL042C	-0.392371
YNL084C	-0.391932
YDR276C	-0.391928
YJL013C	-0.391883
YDL085C-A	-0.391552
YBR166C	-0.391184
YJR037W	-0.391082
YFR038W	-0.390871
YBR291C	-0.390834
YGL082W	-0.390688
YGL236C	-0.390508
YDL086W	-0.390394
YIR025W	-0.390004
YAL067W-A	-0.38984
YOR041C	-0.38983
YMR147W	-0.389825
YDL049C	-0.389759
YLR390W-A	-0.389575
YJL166W	-0.389484
YGR215W	-0.389474
YGL108C	-0.389433
YMR215W	-0.389213
YBR196C-B	-0.388468
YKR057W	-0.388308
YNL324W	-0.388265
YHL033C	-0.388253
YAL020C	-0.387907
YDL232W	-0.387772
YKL093W	-0.387697
YER087C-A	-0.387563
YGL119W	-0.3875
YJR004C	-0.387406
YGL024W	-0.387352
YLR124W	-0.387127
YGL190C	-0.387037
YJR010C-A	-0.387007
YOR150W	-0.386968
YBL048W	-0.386819
YBR301W	-0.386795
YDL079C	-0.386627
YBR196C-A	-0.386456
YJL004C	-0.386444
YKL170W	-0.386021
YNL003C	-0.385793
YNL130C-A	-0.385749
YFR031C-A	-0.385574
YGR089W	-0.385544
YLL041C	-0.385463
YJR135W-A	-0.385223
YML002W	-0.385106
YDL053C	-0.385106
YOL041C	-0.385005
YIR021W-A	-0.38477
YDL127W	-0.384519
YOL035C	-0.38451
YCR014C	-0.384458
YJL007C	-0.384402
YOR268C	-0.384402
YML111W	-0.384379
YMR283C	-0.384347
YER027C	-0.38424
YGR231C	-0.384116
YDL135C	-0.384099
YMR136W	-0.384071
YAL051W	-0.383871
YKR004C-A	-0.383825
YMR015C	-0.383798
YNL037C	-0.383738
YHL035C	-0.383668
YER035W	-0.383082
YHR126C	-0.382937
YNL055C	-0.382761
YOR376W	-0.3827
YCR077C	-0.382619
YDR516C	-0.382575
YGR181W	-0.382569
YNR062C	-0.382379
YCL016C	-0.382353
YNL201C	-0.382345
YOR343C	-0.382342
YBL090W	-0.38226
YLR441C	-0.382133
YJR056C	-0.382131
YDL218W	-0.382084
YAL018C	-0.381994
YNL111C	-0.38197
YBR111W-A	-0.38151
YMR036C	-0.381299
YMR253C	-0.381226
YNL079C	-0.381207
YFR015C	-0.381192
YGL249W	-0.381037
YKR102W	-0.380646
YDL134C-A	-0.380599
YDL178W	-0.380297
YCR050C	-0.380156
YDL215C	-0.379742
YDR379C-A	-0.379726
YNL293W	-0.379712
YLR307C-A	-0.379651
YOR058C	-0.379375
YOL097W-A	-0.379351
YGL235W	-0.379298
YDL177C	-0.379286
YDL114W	-0.379236
YER180C-A	-0.379024
YER007W	-0.379002
YBR181C	-0.378899
YOR033C	-0.378853
YBR159W	-0.378812
YCL022C	-0.378657
YMR262W	-0.378624
YIR044C	-0.378192
YGR123C	-0.378038
YHR103W	-0.37803
YBL066C	-0.377913
YHR142W	-0.377772
YDL199C	-0.377637
YGR249W	-0.377524
YBL046W	-0.377428
YBL029C-A	-0.377356
YLR057W	-0.377325
YOR357C	-0.377322
YOR144C	-0.377223
YBR221W-A	-0.377135
YLR403W	-0.377134
YGL263W	-0.377073
YCR001W	-0.376913
YCR051W	-0.376829
YER058W	-0.376705
YLR410W	-0.376639
YJR094C	-0.376573
YNL047C	-0.3765
YBR114W	-0.376473
YDR322C-A	-0.376464
YOR288C	-0.376371
YLL033W	-0.376286
YOR002W	-0.375931
YBR139W	-0.375858
YOR320C	-0.375829
YAL042W	-0.375799
YAL044W-A	-0.375722
YER175W-A	-0.375608
YDL159W-A	-0.375595
YGL101W	-0.375521
YGR077C	-0.375491
YGL013C	-0.375409
YJR151W-A	-0.37534
YIL030C	-0.375334
YIL098C	-0.375254
YCL035C	-0.375092
YNL191W	-0.374908
YHR139C	-0.374736
YOR182C	-0.374483
YFR056C	-0.374474
YKL126W	-0.374444
YPL104W	-0.374109
YNL053W	-0.374085
YDL161W	-0.374076
YJR010W	-0.373752
YLR180W	-0.373598
YHR125W	-0.373595
YER072W	-0.373538
YLR455W	-0.373374
YDR504C	-0.373369
YJR047C	-0.373167
YHR139C-A	-0.373088
YHR007C-A	-0.373053
YLR191W	-0.37304
YDR319C	-0.372888
YKL163W	-0.372558
YDL125C	-0.372486
YLL013C	-0.372446
YOR346W	-0.372443
YLR056W	-0.372318
YLL043W	-0.372264
YNL266W	-0.372235
YCL042W	-0.372228
YNL135C	-0.372218
YDL069C	-0.371959
YDR155C	-0.371829
YNL096C	-0.37166
YNL319W	-0.371024
YCR059C	-0.370831
YDR297W	-0.370521
YBR144C	-0.370461
YOR001W	-0.37035
YMR013W-A	-0.370264
YCR009C	-0.370199
YMR178W	-0.370113
YHL003C	-0.370079
YKR099C-A	-0.370046
YOR042W	-0.37
YGR043C	-0.369938
YMR286W	-0.369923
YBR269C	-0.369853
YDR152W	-0.369847
YDR215C	-0.369839
YER071C	-0.369737
YLR190W	-0.369734
YPR163C	-0.369659
YFR030W	-0.36954
YNL305C	-0.369333
YDR268W	-0.369248
YBL071C	-0.369169
YAL048C	-0.369116
YPL001W	-0.368981
YNL311C	-0.368812
YBR286W	-0.368727
YGR157W	-0.368398
YER154W	-0.368331
YNL195C	-0.368202
YGL090W	-0.368148
YCL061C	-0.368137
YGL134W	-0.368095
YDL214C	-0.368019
YMR261C	-0.368002
YMR326C	-0.367756
YCR046C	-0.367719
YML010C-B	-0.36741
YML115C	-0.367133
YOR020W-A	-0.366947
YAL058C-A	-0.366718
YDR536W	-0.366581
YCR082W	-0.36635
YGL023C	-0.366117
YDR508C	-0.366001
YJR038C	-0.365809
YDL184C	-0.365787
YLL006W-A	-0.36574
YPR001W	-0.36569
YNL239W	-0.365616
YBL078C	-0.365557
YOL029C	-0.36515
YLR044C	-0.365113
YLR285C-A	-0.364971
YEL067C	-0.364905
YHL022C	-0.364888
YBR296C-A	-0.364759
YPL273W	-0.36463
YNR063W	-0.36461
YHR086W	-0.364556
YGR205W	-0.364536
YDR246W-A	-0.364515
YDL002C	-0.364508
YDR154C	-0.364471
YBL060W	-0.364429
YGR061C	-0.36426
YPR159C-A	-0.363754
YNL194C	-0.363491
YMR006C	-0.363128
YJL102W	-0.363079
YOL085C	-0.363079
YPR022C	-0.362966
YDL032W	-0.362871
YMR018W	-0.362868
YLL056C	-0.362741
YKL011C	-0.362721
YPR123C	-0.362677
YOR304C-A	-0.362651
YAL049C	-0.362644
YPR117W	-0.362442
YGL094C	-0.362345
YDL154W	-0.362103
YPL045W	-0.361979
YBL067C	-0.361851
YDL130W	-0.361844
YAR050W	-0.361817
YNL081C	-0.361758
YAL014C	-0.361644
YCR073C	-0.361491
YLR017W	-0.361267
YPR199C	-0.361221
YOR297C	-0.361169
YMR179W	-0.360881
YMR002W	-0.360872
YML054C-A	-0.360753
YLR188W	-0.360728
YKR096W	-0.360419
YDL241W	-0.360236
YML051W	-0.360146
YGR122W	-0.359876
YLR449W	-0.359851
YGR153W	-0.359606
YDL231C	-0.359426
YBR200W-A	-0.35914
YLR271W	-0.359136
YNL322C	-0.359061
YFR048W	-0.358839
YML066C	-0.358825
YHL026C	-0.358512
YHR093W	-0.358487
YDL242W	-0.35845
YMR176W	-0.358416
YGR136W	-0.358386
YML007C-A	-0.358326
YOR167C	-0.358296
YCR025C	-0.358017
YHL023C	-0.358
YGR023W	-0.357999
YDL104C	-0.357769
YBL015W	-0.357693
YGR169C-A	-0.357204
YDL112W	-0.357197
YIL125W	-0.35716
YHL038C	-0.357115
YOR054C	-0.357016
YDR101C	-0.356977
YPL024W	-0.356887
YGL232W	-0.356557
YHR110W	-0.356523
YFR041C	-0.356456
YDL175C	-0.356412
YDR195W	-0.356404
YHR048W	-0.356389
YMR011W	-0.356335
YLR246W	-0.356312
YGL031C	-0.356308
YKL094W	-0.356151
YCL014W	-0.355985
YLR099C	-0.355835
YOR166C	-0.355812
YOR019W	-0.355797
YBR075W	-0.355721
YGL240W	-0.355714
YOL019W-A	-0.355544
YOR051C	-0.355398
YDL010W	-0.35537
YOL164W-A	-0.355088
YNL198C	-0.355058
YDR506C	-0.354982
YNR032C-A	-0.354923
YGL104C	-0.354779
YJL016W	-0.354685
YPR005C	-0.354676
YDL109C	-0.354504
YGL159W	-0.354447
YKL087C	-0.354336
YLR342W-A	-0.354277
YLR189C	-0.353905
YBR108W	-0.353593
YDL070W	-0.353454
YOR275C	-0.353301
YGR174C	-0.353245
YOR316C-A	-0.353088
YHL020C	-0.352965
YMR012W	-0.352934
YLR077W	-0.352912
YCL048W	-0.352775
YPL096C-A	-0.352731
YDR018C	-0.352701
YLR363W-A	-0.352694
YLR143W	-0.352306
YCL023C	-0.35226
YDR525W-A	-0.352242
YDL122W	-0.352125
YHR112C	-0.352055
YMR273C	-0.352032
YKL032C	-0.352022
YHR120W	-0.352004
YDL113C	-0.351644
YDL156W	-0.351244
YHR189W	-0.351113
YJR011C	-0.351036
YML033W	-0.350963
YCR076C	-0.350921
YMR265C	-0.350919
YNL268W	-0.350586
YJL134W	-0.350489
YDL018C	-0.350472
YML047C	-0.350456
YKL057C	-0.350373
YPR135W	-0.350332
YOL055C	-0.350284
YHR159W	-0.350259
YGL163C	-0.350192
YDL216C	-0.350013
YCR106W	-0.349917
YOR345C	-0.349798
YGR189C	-0.349665
YDL179W	-0.349451
YOL013W-A	-0.349383
YKR095W	-0.349296
YBR025C	-0.349257
YBR141C	-0.349132
YOR088W	-0.349131
YBL079W	-0.349098
YER093C-A	-0.348965
YNL234W	-0.348874
YMR040W	-0.348826
YMR225C	-0.348663
YDL167C	-0.348562
YLR176C	-0.348434
YMR160W	-0.348417
YNL199C	-0.348415
YGR001C	-0.348376
YOL079W	-0.348176
YGL173C	-0.348083
YJL028W	-0.34794
YPL023C	-0.34788
YKR065C	-0.347732
YNR069C	-0.347539
YOL009C	-0.347458
YCR026C	-0.34743
YCR085W	-0.347408
YNR074C	-0.34739
YKL010C	-0.347284
YBL012C	-0.34725
YHR129C	-0.347061
YOR040W	-0.346952
YNL323W	-0.346922
YDR293C	-0.346903
YOR070C	-0.346868
YBL065W	-0.346541
YDR157W	-0.346423
YMR152W	-0.346393
YPL239W	-0.346356
YJL021C	-0.346229
YJR003C	-0.346054
YKL161C	-0.345903
YDR169C-A	-0.345883
YLR237W	-0.345755
YBR085C-A	-0.345724
YOR308C	-0.345701
YGR217W	-0.345666
YCR045C	-0.345461
YJR106W	-0.345186
YDL107W	-0.344925
YCL001W-B	-0.344833
YGR146C-A	-0.344559
YLR328W	-0.344347
YCR017C	-0.344327
YLR102C	-0.344226
YPL262W	-0.344141
YLL055W	-0.344086
YGL237C	-0.343969
YNL321W	-0.343869
YGL023C	-0.34384
YDL123W	-0.343621
YMR180C	-0.343425
YBR116C	-0.343411
YPL009C	-0.343069
YJL070C	-0.343024
YBR296C	-0.342739
YDL045W-A	-0.342635
YMR086W	-0.342462
YPR157W	-0.342306
YGR027C	-0.341803
YOR039W	-0.34179
YNR002C	-0.341555
YOR170W	-0.341505
YNL109W	-0.341365
YHR049C-A	-0.341251
YJR060W	-0.341195
YDL057W	-0.341188
YBL039C	-0.341052
YGR237C	-0.341011
YIL058W	-0.341001
YGL184C	-0.340983
YDL200C	-0.340745
YLR121C	-0.340736
YOR028C	-0.340733
YHR086W-A	-0.340638
YPL257W	-0.340481
YOR161C-C	-0.340444
YGR187C	-0.340423
YDR541C	-0.340416
YJR095W	-0.340339
YOR049C	-0.340183
YJL022W	-0.340146
YDR171W	-0.340094
YHR057C	-0.339999
YFR057W	-0.3399
YOR034C-A	-0.339894
YDR349C	-0.339807
YGR222W	-0.339445
YDL009C	-0.339253
YML058W-A	-0.339037
YLR389C	-0.33893
YPR130C	-0.338783
YOR015W	-0.338588
YCL069W	-0.338507
YDR034C	-0.338171
YLL029W	-0.337905
YPL003W	-0.337811
YLL038C	-0.337792
YDR192C	-0.337709
YHR104W	-0.337568
YLR327C	-0.337502
YDL186W	-0.337482
YGR212W	-0.337396
YJL042W	-0.337205
YER060W-A	-0.337085
YDR191W	-0.337082
YNL241C	-0.33703
YNL214W	-0.336889
YGR184C	-0.336801
YCL044C	-0.336765
YER039C-A	-0.336626
YDL020C	-0.336516
YIL008W	-0.33645
YDL197C	-0.336443
YCR099C	-0.336347
YOR271C	-0.336103
YPL008W	-0.336059
YPR037C	-0.335885
YGL178W	-0.335788
YDR136C	-0.335599
YNL297C	-0.33558
YFR033C	-0.335483
YJL115W	-0.335414
YBL059W	-0.335411
YPL265W	-0.335385
YBR092C	-0.335206
YPL041C	-0.33514
YNR064C	-0.335083
YMR145C	-0.334998
YER053C	-0.334933
YPL025C	-0.334801
YNL015W	-0.334752
YCL013W	-0.334693
YFR032C	-0.334689
YLR133W	-0.334551
YCR088W	-0.334448
YOR050C	-0.334435
YHR080C	-0.334419
YJL016W	-0.334345
YER042W	-0.334312
YOR348C	-0.334281
YLR174W	-0.334144
YOL049W	-0.334138
YCR100C	-0.334001
YKL184W	-0.333923
YLR258W	-0.333771
YOR021C	-0.333681
YAL021C	-0.333655
YKL005C	-0.333637
YBR172C	-0.333509
YOR152C	-0.333452
YOR031W	-0.333311
YAR044W	-0.333044
YCL064C	-0.333021
YBL042C	-0.332881
YGL081W	-0.332839
YIL066C	-0.332743
YDR025W	-0.332589
YER041W	-0.332587
YEL022W	-0.332532
YDL226C	-0.332419
YPL004C	-0.33223
YNR061C	-0.332125
YJL012C	-0.332092
YLR312W-A	-0.332077
YHR116W	-0.332056
YDL025C	-0.331935
YGR031W	-0.331768
YER020W	-0.331768
YOR296W	-0.331752
YOR183W	-0.331725
YCR024C-A	-0.331619
YGR106C	-0.33155
YNL295W	-0.331406
YKR072C	-0.331349
YOR164C	-0.33105
YOL001W	-0.33101
YGR226C	-0.33079
YNL294C	-0.330778
YLL016W	-0.330423
YHL036W	-0.330406
YJR080C	-0.330397
YDR237W	-0.330382
YBL054W	-0.330315
YBL044W	-0.330304
YAL068C	-0.330166
YGL050W	-0.33014
YOL067C	-0.330006
YGR033C	-0.329986
YGR151C	-0.329814
YGL053W	-0.329493
YBL029W	-0.329484
YMR312W	-0.329251
YKL043W	-0.329201
YLL026W	-0.329128
YHR182W	-0.328993
YOR138C	-0.328944
YDR388W	-0.328715
YBR182C-A	-0.32867
YGR182C	-0.328658
YCL028W	-0.328282
YDL059C	-0.328234
YOR377W	-0.328175
YKL075C	-0.328142
YOR376W-A	-0.327956
YHR132W-A	-0.327845
YIL025C	-0.327509
YIL012W	-0.327302
YLR114C	-0.327144
YMR072W	-0.327066
YER059W	-0.326865
YPR200C	-0.326835
YJR058C	-0.326506
YOR325W	-0.326486
YCL049C	-0.326345
YGL089C	-0.32632
YOL151W	-0.32629
YNR065C	-0.326259
YDR539W	-0.32618
YLR125W	-0.32614
YNL193W	-0.32601
YGL083W	-0.325819
YFL042C	-0.325808
YLR439W	-0.325791
YGR241C	-0.325651
YOR026W	-0.325639
YOL033W	-0.325584
YER056C	-0.325426
YDL096C	-0.325381
YGL046W	-0.325339
YMR026C	-0.325292
YNL200C	-0.325137
YCR087C-A	-0.324925
YOL023W	-0.324913
YDR507C	-0.324804
YNL329C	-0.324727
YGR037C	-0.324374
YIL037C	-0.324221
YER016W	-0.324003
YLR391W	-0.323801
YHR092C	-0.323783
YIR038C	-0.323601
YGR111W	-0.323582
YNL275W	-0.323404
YCR016W	-0.323331
YOL018C	-0.323269
YJL062W-A	-0.323119
YPR122W	-0.323079
YDR005C	-0.323071
YNL190W	-0.322654
YKL077W	-0.32177
YOL019W	-0.321762
YBR119W	-0.321747
YGR268C	-0.321672
YJR019C	-0.321647
YPR156C	-0.321576
YNR001C	-0.321435
YOL152W	-0.321351
YOR047C	-0.321218
YOR084W	-0.320921
YGR125W	-0.32082
YHR022C-A	-0.320673
YPR155C	-0.320667
YCR069W	-0.320665
YAR042W	-0.32059
YDL227C	-0.320511
YLR438W	-0.32039
YOL053W	-0.320352
YGL021W	-0.3202
YOR344C	-0.320132
YDR315C	-0.320102
YMR138W	-0.320002
YBR195C	-0.31997
YIL052C	-0.319908
YPL272C	-0.319885
YHR108W	-0.319716
YOL060C	-0.3197
YDL011C	-0.319667
YHL008C	-0.319663
YGL041C	-0.319584
YBL087C	-0.31953
YER010C	-0.319506
YDL066W	-0.319214
YCL026C	-0.319151
YJL135W	-0.319008
YOR195W	-0.318697
YHR087W	-0.318663
YCR098C	-0.318613
YJR104C	-0.318576
YKL006W	-0.318486
YOR289W	-0.318212
YLR080W	-0.318149
YGR232W	-0.318126
YPR004C	-0.317933
YLL015W	-0.317822
YLL061W	-0.317798
YDR540C	-0.317674
YGR260W	-0.317607
YHR124W	-0.317458
YER038W-A	-0.317438
YDR027C	-0.317258
YMR210W	-0.31701
YLL062C	-0.316929
YGR193C	-0.316788
YOL159C-A	-0.31676
YKL150W	-0.316683
YLR287-A	-0.316667
YBR084C-A	-0.316586
YFR036W	-0.316576
YOR363C	-0.316526
YKL084W	-0.316523
YBR162C	-0.316485
YGL254W	-0.316419
YOR135C	-0.316367
YOR338W	-0.316352
YKL106C-A	-0.316351
YPR050C	-0.316337
YMR226C	-0.316307
YPL034W	-0.316156
YPL259C	-0.315977
YBR057C	-0.315961
YGR202C	-0.315426
YDR114C	-0.315362
YGL217C	-0.315177
YGR295C	-0.314959
YNL318C	-0.314923
YLR461W	-0.314895
YGL195W	-0.314798
YNL227C	-0.31466
YDL124W	-0.314588
YNL280C	-0.314541
YLR273C	-0.314515
YPL260W	-0.314457
YKL085W	-0.314457
YFR038W	-0.314442
YBL038W	-0.314288
YIR030C	-0.314138
YDR538W	-0.314121
YDR194C	-0.313984
YKL020C	-0.313914
YDR524C	-0.313848
YFL042C	-0.313745
YIL085C	-0.313724
YMR174C	-0.313709
YNL235C	-0.313658
YJL200C	-0.313622
YJL179W	-0.313603
YFL010W-A	-0.313525
YBR133C	-0.313298
YLR063W	-0.313274
YJR014W	-0.313171
YCL024W	-0.313013
YMR063W	-0.31275
YBL061C	-0.312548
YDR441C	-0.312512
YGR173W	-0.312197
YOR037W	-0.312002
YGL007W	-0.311888
YPR132W	-0.31185
YER002W	-0.311778
YPL032C	-0.311277
YMR048W	-0.311161
YBR121C	-0.311124
YDR395W	-0.31103
YBR177C	-0.310939
YNL277W	-0.310902
YLR406C-A	-0.310825
YOR018W	-0.31055
YGR092W	-0.31054
YER044C-A	-0.31052
YOL077W-A	-0.310412
YCR048W	-0.310345
YBL013W	-0.310242
YKL138C	-0.309876
YLR460C	-0.309482
YHR109W	-0.309386
YLR179C	-0.309307
YNL223W	-0.309159
YCL009C	-0.309104
YOR125C	-0.309081
YBL053W	-0.309061
YLR416C	-0.309031
YBL028C	-0.308999
YMR084W	-0.308923
YML094W	-0.308895
YER060W	-0.308784
YBR157C	-0.308777
YGL060W	-0.308398
YGL174W	-0.308398
YHR041C	-0.308256
YDL027C	-0.308129
YAL067C	-0.308104
YCR089W	-0.307982
YNL031C	-0.307975
YFR047C	-0.307935
YGR229C	-0.307666
YER033C	-0.307648
YPR154W	-0.30752
YOR171C	-0.307412
YKL096W	-0.307349
YML086C	-0.307109
YMR272W-B	-0.306659
YMR284W	-0.306626
YDL038C	-0.306565
YNR015W	-0.306446
YKL132C	-0.306299
YAL053W	-0.306297
YMR175W	-0.306281
YDL222C	-0.306078
YLL032C	-0.306016
YGR207C	-0.306014
YLL024C	-0.305953
YGL005C	-0.30586
YMR062C	-0.30581
YGR236C	-0.305708
YOR299W	-0.305654
YPL026C	-0.305553
YHL019C	-0.305514
YGR004W	-0.30546
YKR045C	-0.305296
YOR179C	-0.305262
YDR090C	-0.305257
YOR128C	-0.30519
YJR153W	-0.305185
YGR209C	-0.305099
YKR078W	-0.304903
YGL043W	-0.304705
YHL037C	-0.304655
YDR248C	-0.304647
YHR209W	-0.304587
YLR325C	-0.304548
YHR138C	-0.304547
YLL063C	-0.30448
YMR021C	-0.304451
YAL034C	-0.30434
YBL039W-A	-0.304333
YOR231W	-0.304277
YGR085C	-0.304244
YBL021C	-0.304206
YBR273C	-0.304158
YLR454W	-0.304096
YHR206W	-0.304003
YPR148C	-0.303729
YAL055W	-0.303542
YJL165C	-0.303462
YJR024C	-0.303231
YGR137W	-0.303121
YNL254C	-0.302871
YER054C	-0.302853
YDR438W	-0.30283
YOL068C	-0.302773
YDR502C	-0.30262
YMR272C	-0.302471
YGR059W	-0.302394
YJL136C	-0.302283
YGR213C	-0.301995
YMR264W	-0.301967
YFR055W	-0.301641
YCL040W	-0.30157
YGR045C	-0.301402
YHL009C	-0.30136
YKL148C	-0.301333
YJL020C	-0.301219
YKR007W	-0.301057
YDL115C	-0.300927
YPR070W	-0.300907
YKL164C	-0.300797
YOL013W-B	-0.300648
YML011C	-0.300537
YGR049W	-0.300312
YPL087W	-0.300195
YDR337W	-0.299933
YKL003C	-0.299856
YBL055C	-0.299799
YOL020W	-0.299755
YER047C	-0.299743
YOR241W	-0.299735
YPR066W	-0.299653
YML071C	-0.299594
YBR156C	-0.299473
YCL051W	-0.299373
YMR019W	-0.299296
YPR153W	-0.299241
YCL039W	-0.299081
YHL006C	-0.299017
YDR453C	-0.298978
YDL035C	-0.298968
YHR095W	-0.2989
YLR109W	-0.298846
YLR221C	-0.298767
YKR056W	-0.298712
YGL251C	-0.298707
YMR010W	-0.298582
YDL170W	-0.298533
YDR036C	-0.298528
YLR012C	-0.29852
YPL038W	-0.298448
YBR130C	-0.298394
YKR074W	-0.297979
YGR124W	-0.297951
YDR329C	-0.297621
YNL253W	-0.297515
YDR535C	-0.297107
YOR038C	-0.297085
YOR072W	-0.297044
YHL027W	-0.296895
YGR018C	-0.296866
YOL151W	-0.296774
YAL005C	-0.296744
YGR206W	-0.296538
YER019C-A	-0.296488
YPR072W	-0.296404
YNL034W	-0.296385
YNL314W	-0.296159
YOR237W	-0.296064
YEL041W	-0.295974
YNL096C	-0.295894
YER144C	-0.295869
YLR361C-A	-0.295858
YGR161C	-0.295745
YCL033C	-0.295501
YMR287C	-0.295461
YHL047C	-0.295447
YCR091W	-0.295416
YDR178W	-0.295127
YIL148W	-0.29505
YCR044C	-0.294996
YCR010C	-0.294977
YOR052C	-0.294973
YHR161C	-0.294806
YDL056W	-0.294789
YMR196W	-0.294742
YNL139C	-0.294618
YKL146W	-0.294521
YKL197C	-0.294441
YCR094W	-0.294219
YJR059W	-0.294119
YGL017W	-0.293996
YOR126C	-0.293923
YKL038W	-0.29381
YOR374W	-0.293727
YGL056C	-0.293451
YER057C	-0.293304
YGR107W	-0.293297
YHR030C	-0.293207
YBR158W	-0.29315
YDL129W	-0.29303
YGR054W	-0.292786
YKL160W	-0.292689
YKL147C	-0.292503
YDR193W	-0.292478
YNL205C	-0.292361
YKR059W	-0.292189
YFR009W	-0.292161
YOR311C	-0.291982
YPR106W	-0.291961
YDR083W	-0.291925
YBR043C	-0.291914
YBR292C	-0.29183
YOR378W	-0.291755
YOR196C	-0.291612
YKL100C	-0.291565
YCL029C	-0.291559
YIL149C	-0.291494
YLR353W	-0.291438
YMR230W-A	-0.291438
YKL062W	-0.291345
YGL086W	-0.291311
YML026C	-0.29108
YOR062C	-0.291018
YJR125C	-0.290901
YMR304C-A	-0.290794
YOR043W	-0.290738
YHR061C	-0.290692
YDR503C	-0.290636
YGL261C	-0.290626
YLR456W	-0.290499
YOL089C	-0.290468
YDR440W	-0.290402
YCR011C	-0.290176
YBL056W	-0.289965
YER067C-A	-0.289895
YHL040C	-0.289776
YHR075C	-0.289774
YDR475C	-0.28966
YGL216W	-0.289495
YIL074C	-0.28918
YPR109W	-0.289172
YGL037C	-0.288883
YLR412W	-0.288607
YDL106C	-0.288475
YDR153C	-0.288472
YOR034C	-0.288317
YOR364W	-0.288228
YML012W	-0.28814
YER066C-A	-0.288074
YPR018W	-0.288037
YLR402W	-0.287983
YJR015W	-0.287946
YDR363W-A	-0.287929
YPR184W	-0.287928
YIL132C	-0.287919
YOL051W	-0.287848
YAL016C-B	-0.287826
YCL050C	-0.287577
YOL083W	-0.287495
YCR019W	-0.287465
YFL030W	-0.287452
YHR066W	-0.287428
YPL039W	-0.287423
YIL076W	-0.287144
YOR318C	-0.287081
YHR130C	-0.287046
YER046W-A	-0.286931
YHL043W	-0.286803
YIL089W	-0.286593
YNR020C	-0.286592
YOR201C	-0.286448
YGR197C	-0.286386
YLR087C	-0.286306
YMR037C	-0.286282
YDR169C	-0.286232
YLR130C	-0.286204
YER169W	-0.286044
YBR020W	-0.28601
YJR142W	-0.285865
YJR025C	-0.28577
YDL091C	-0.285546
YHR077C	-0.285531
YDL190C	-0.285251
YHL041W	-0.285027
YIR026C	-0.284909
YKL120W	-0.284857
YGR154C	-0.284571
YNL320W	-0.284568
YMR275C	-0.284468
YLR269C	-0.284328
YCL027W	-0.284301
YDL237W	-0.284292
YKL166C	-0.284115
YGR028W	-0.284086
YFR046C	-0.283988
YBL011W	-0.283881
YBL099W	-0.283874
YCL047C	-0.283867
YDL187C	-0.283825
YJR119C	-0.283782
YDR255C	-0.283543
YHR047C	-0.283467
YLR205C	-0.28344
YFL056C	-0.283357
YGR067C	-0.283254
YMR001C-A	-0.28316
YLR146C	-0.283155
YBR271W	-0.282989
YCL076W	-0.282903
YML007W	-0.282794
YIR043C	-0.282781
YOR269W	-0.282716
YPR128C	-0.282701
YKL109W	-0.282699
YDL076C	-0.282557
YOR076C	-0.282534
YER049W	-0.282383
YOR012W	-0.282367
YLR395C	-0.282202
YFR010W	-0.281976
YER087C-B	-0.281899
YHR094C	-0.281886
YBL089W	-0.28166
YPL088W	-0.281642
YPR196W	-0.281539
YKL039W	-0.28146
YGR133W	-0.281402
YOR173W	-0.281073
YKL096W-A	-0.280908
YMR194C-A	-0.280772
YDR015C	-0.280498
YBR090C-A	-0.280428
YPR125W	-0.280341
YKL017C	-0.280304
YKL098W	-0.280215
YCL075W	-0.280114
YNL336W	-0.280095
YOR375C	-0.28005
YIL044C	-0.279898
YER085C	-0.279529
YOR298W	-0.279295
YOR354C	-0.279195
YKL124W	-0.279057
YJL155C	-0.278874
YPR146C	-0.278744
YGR230W	-0.278743
YML058C-A	-0.278657
YGR003W	-0.278627
YJL200C	-0.278396
YJR126C	-0.278259
YDR332W	-0.27823
YPR115W	-0.278196
YOR351C	-0.278108
YGR078C	-0.278064
YDR249C	-0.277861
YNL285W	-0.277752
YGR196C	-0.277648
YGR259C	-0.277508
YIL092W	-0.277385
YLR055C	-0.277237
YOR255W	-0.277237
YPR118W	-0.276973
YFL025C	-0.276895
YGR062C	-0.276682
YOR313C	-0.276615
YOL036W	-0.276441
YBL100C	-0.276278
YGR235C	-0.276251
YCL023C	-0.276044
YAL054C	-0.275969
YJL196C	-0.275944
YDR445C	-0.275665
YOL027C	-0.275659
YML072C	-0.275648
YML076C	-0.275582
YPR023C	-0.275326
YNL030W	-0.274946
YFL019C	-0.274737
YOL153C	-0.27465
YDR068W	-0.274525
YKL185W	-0.274485
YGL085W	-0.274467
YOR298C-A	-0.274408
YDR252W	-0.274322
YMR266W	-0.274208
YOR059C	-0.274199
YER067W	-0.273825
YNR032W	-0.273649
YLR194C	-0.273641
YBL068W	-0.27362
YLR112W	-0.273542
YPL246C	-0.273484
YOR347C	-0.27341
YIR042C	-0.273316
YKL025C	-0.273256
YDL189W	-0.273161
YJL152W	-0.273081
YHR029C	-0.272986
YJR021C	-0.27295
YGR192C	-0.272745
YBR194W	-0.272595
YJR140C	-0.272543
YBR084W	-0.272344
YOR108W	-0.272312
YLR081W	-0.272238
YEL024W	-0.272203
YIL133C	-0.272187
YDL174C	-0.272126
YKL086W	-0.272116
YFL036W	-0.272071
YER048C	-0.271999
YKL079W	-0.271918
YGR110W	-0.27172
YCL010C	-0.271432
YBR129C	-0.271424
YDL033C	-0.271418
YNL032W	-0.271262
YOR366W	-0.271169
YBR278W	-0.270893
YDR173C	-0.270815
YDR123C	-0.270698
YDL211C	-0.270538
YNL206C	-0.270259
YNL249C	-0.27021
YOR350C	-0.269808
YLR257W	-0.269598
YKL040C	-0.269522
YGL025C	-0.269461
YDR218C	-0.269425
YJR043C	-0.269303
YHR105W	-0.269284
[truncated: 2,673 more rows]

## Sheet: Figure 1D
	Miscelaneous	Dubious ORF	Unknown	Transcription regulation	Cell wall/polarity	Endosomal Transport	ER-Golgi traffic	Ribosomes/Translation
	GDH3	YLL047W	SET6	UAF30	ZPS1	VPS35	BRE5	RPL8B
	REC102	YDL062W	DSC2	MBF1	ECM33	VPS5	UBP3	SSB2
	HOF1	YLR123C	YPL277C	CTR9	GAS1	PEP1	SFB3/LST1	RPL42A
	SYM1	YDR455C	YPR089W	IKI1	NCW2	VPS9	GVP36	RPL42B
	SRL3	BUD28	TMH18	SRB8	CCW12	VPS21	ROM2	RPL22A
	POP2	YAL045C	AHK1		SKG1	VPS8	FEN2	RPL21A
	TML25	YJR114W	YLR125W		YHC3	VPS4	GLO3	RPS6A
	BDS1	YML089C	RRT14		YVC1	VPS38	MNN4	RPL7A
	CMC1	YGR160W	RRT8		NHX1	DID4	MNN10	HCR1
	RAX2	YPR044C	GMC2		MID2	PEP8	EUG1	RPS8A
	ERG2	YNL140C	LNP1			VAM10	ANP1	RPL20B
	YET1	YDL023C	HIT1			VPS29	SED4	RPS7A
	SCH9	YBR099C	YML083C			VPS24		RPS27B
	MDM1	YNL184C	YML082W			VPS28		RPS1B
	YLR419W	YOR364W	YGL088W			LTV1		RPL35A
	RHO2	YNL296W	GEP5			VPS1		SYO1
	SKG6	opi8	YML079W			VPS13		RPS16A
	SRC1	YML010W-A	MIN10			STP22		RPS10A
	CDC40		OSW2			SRN2		RPL13A
	ADE3		AIM33			VPS17		FYV7
	KAR3		CUR1			VPS53		EFG1
	BUB3		YKL033W-A			VPS27		RPL19B
	ARC18		YBL071C-B			MON1		RPL6A
	FYV5		MPC3			YPT7		RPS0A
	CPR3					VPS51		RPS9B
	RAD6					ARF1		RPL35B
	RNR4					VAM6		ECM1
	SSN3					APS3		RPL27B
	RXT2					VPS60		TMA23
	DYN1					VAM3		RPL14B
	MRPL10					PEP3		MRP4
	ATG38					VPS73		BUD23
	HIS5							LSM7
	MDM34							ABP140
	EXO5							SLM5
	RIM1
	VRP1
	GPB2
	AIM10
	CKA2
	CBF1
	ELO3
	MAP1
	DBP3
	APE2
	PHO5
	PBS2
	PPA2
	LSC2
	ISA2
	MRPL36
	SLS1
	OSH7
	ALO1
	NAT3
	MSR1
	MDM35
	VTS1
	LRP1
	RAD57
	CSH1
	PAN5
	MSY1
	HAC1
	RPA49
	PTK1
	SSQ1
	PHO85
	BEM2
	UBC4
	AEP1
	ISA1
	MDM20
	RSM7
	PCL5
	CIK1
	GSH1
	CAN1
	YMC2
	ISW2
	PRM15
	FAB1
	IZH1
	HMG1
	MRP7
	NAM2
	TUF1
	CTK2
	SHE4
	CNM67
	COX18
	MET18
	MRE11
	SDH5
	MDJ1
	MRPL32
	RSM26
	PIR5
	RRG8
	SSZ1
	TIF4631
	PET130
	IMG2
	SOV1
	SIL1
	NCS6
	HFA1
	ARD1
	GIM3
	MRPL20
	SAP30
	BUD31
	PDR17
	RSM22
	MRPL9
	DFG16
	CCR4
	VMA21
	CEM1
	REC8
	AFG3
	ATP18
	NSR1
									TOTAL
number of genes	123	18	24	5	10	32	12	35	259
%	47.4903	6.94981	9.26641	1.9305	3.861	12.3552	4.6332	13.5135	100
Endosomal tansport	32	piechart C1
ER/Golgi function	12
Cell wall/polarity	10
Transcription	5
Unknown	24
Dubious ORF	18
Miscellaneous	123
Ribosomes/Translation	35
	259
