# Supplementary material for: The Ubp3/Bre5 deubiquitylation complex modulates COPII vesicle formation
Source: Traffic. 2020 Oct 20;21(11):702–11. doi: 10.1111/tra.12766 (PMC7711842; doi:10.1111/tra.12766)
Supplement: Supplementary file 3 — Table S2 [file TRA-21-702-s003.xlsx]

## Sheet: Sheet1
Strain	Name	Genotype	Source
SGA emp24Δ	NGY206	MATalpha can1::STE2pr-Sp_His5 his3Δ1 leu2Δ0 met15Δ0 ura3Δ0 lypΔ1 emp24::NATMX	This study
emp24Δ		MATa his3Δ1 leu2Δ0 met15Δ0 ura3Δ0 emp24::KanMX4	Euroscarf
ubp3Δ		MATa his3Δ1 leu2Δ0 met15Δ0 ura3Δ0 ubp3::KanMX4	Euroscarf
bre5Δ		MATa his3Δ1 leu2Δ0 met15Δ0 ura3Δ0 bre5::KanMX4	Euroscarf
emp24Δ ubp3Δ	NGY278	MATa his3Δ1 leu2Δ0 met15Δ0 ura3Δ0 emp24::NatMX ubp3::KanMX4	This study
emp24Δ bre5Δ	NGY276	MATa his3Δ1 leu2Δ0 met15Δ0 ura3Δ0 emp24::NatMX bre5::KanMX4	This study
SGA ubp3Δ	NGY322	MATalpha can1::STE2pr-Sp_His5 his3Δ1 leu2Δ0 met15Δ0 ura3Δ0 lypΔ1 ubp3::NATMX	This study
SGA bre5Δ	NGY323	MATalpha can1::STE2pr-Sp_His5 his3Δ1 leu2Δ0 met15Δ0 ura3Δ0 lypΔ1 bre5::NATMX	This study
sec23Δ	LMB570	MATa ade2-101oc leu2-D1 lys2-801am trp1-D63 sec23::HIS3 + pRS416-SEC23-URA3	Fromme et al., 2007
sec23Δ ubp3Δ	NGY274	MATa ade2-101oc leu2-D1 lys2-801am trp1-D63 sec23::HIS3 ubp3::KanMX4 + pRS416-SEC23-URA3	This study
sec24Δ	YTB1	MATalpha can1-100 leu2-2,112 his3-11,15 trp1-1 ura3-1 ade2 sec24::LEU2 + pRS316-SEC24-URA3	Miller et al., 2003
sec24Δ ubp3Δ	NGY287	MAT? can1? leu2 his3 trp1? ura3 ade2? sec24::LEU2 ubp3::KanMX4 + pRS316-SEC24-URA3	This study
WT sfGFP-Sec13	NGY225	MATa his3Δ1 leu2Δ0 met15Δ0 ura3Δ0 sfGFP-Sec13-HIS3	This study
ubp3D sfGFP-Sec13	NGY231	MATa his3Δ1 leu2Δ0 met15Δ0 ura3Δ0 ubp3::KanMX4 sfGFP-Sec13-HIS3	This study
bre5D sfGFP-Sec13	NGY229	MATa his3Δ1 leu2Δ0 met15Δ0 ura3Δ0 bre5::KanMX4sfGFP-Sec13-HIS3	This study
