# Supplementary material for: The Ubp3/Bre5 deubiquitylation complex modulates COPII vesicle formation
Source: Traffic. 2020 Oct 20;21(11):702–11. doi: 10.1111/tra.12766 (PMC7711842; doi:10.1111/tra.12766)
Supplement: Supplementary file 4 — Table S3 [file TRA-21-702-s004.xlsx]

## Sheet: Sheet1
Plasmid	Name	Description	Source
pUPRE-lacZ	pMCZ-Y	UPRE-CYC1-lacZ reporter construct on multicopy vector (URA)	Mori et al., 1996
pSEC23	LMB353	pRS414-SEC23	Fromme et al., 2007
psec23-1	LMB354	pRS414-sec23-1 (S383L)	Fromme et al., 2007
psec23Y687,684A	LMB950	pRS414-sec23 Y678, 684A	Fromme et al., 2007
pSEC24	pLM23	4.2 kb XhoI–SpeI fragment containing 6xHis-tagged SEC24 in pRS313	Miller et al., 2005
psec24-A	pLM251	sec24-A (W897A) mutation in pLM23	Miller et al., 2005
psec24-C	pLM174	sec24-c1 (R342A) mutation in pLM23	Miller et al., 2005
psec24-D	spQC2512	sec24-D (S491A, F576A, R578A) mutation in pLM23	Pagant et al., 2015
psec24-m11	pLM148	sec24-m11 (E504A, D505A) mutation in pLM23	Kung et al., 2012
